# Supplementary material for: Single Cell Analysis Reveals Dynamic Changes of Distinct Cell Populations in Human Nickel Allergy
Source: Allergy. 2025 Oct 15;81(4):1138–48. doi: 10.1111/all.70108 (PMC13040661; doi:10.1111/all.70108)
Supplement: Supplementary file 1 — Table S1: all70108‐sup‐0001‐TableS1.xlsx. [file ALL-81-1138-s008.xlsx]

## Sheet: Tabelle1
seurat_clusters	Cr2O7_72h	Cr2O7_8h	Ctrl_8h	Ni_72h	Ni_8h	total	Cluster Annotation
0	217	61	451	1886	394	3009	Tcell1
2	207	70	387	786	358	1808	Tcell2
3	202	52	298	952	292	1796	Tcell3
10	30	14	94	860	83	1081	Tcell4
14	137	20	162	473	145	937	Tcell5
25	55	8	66	79	45	253	Tcell6
1	436	101	539	397	560	2033	Fibroblast_1
4	268	99	392	226	584	1569	Fibroblast_2
8	104	54	290	215	497	1160	Fibroblast_3
9	139	102	256	234	387	1118	Fibroblast_4
17	175	48	153	58	190	624	Fibroblast_5
18	22	10	18	16	544	610	Fibroblast_6
21	83	24	187	69	168	531	Fibroblast_7
24	48	32	96	69	185	430	Fibroblast_8
6	103	221	239	78	568	1209	KC1
11	100	39	107	31	794	1071	KC2
19	96	61	136	14	255	562	KC3
30	23	18	56	8	58	163	KC4
7	131	55	344	78	572	1180	EC1
16	43	33	167	54	540	837	EC2
20	39	68	124	104	224	559	EC3
32	38	8	48	8	30	132	EC4
5	253	55	268	548	335	1459	DC1
12	141	44	118	511	186	1000	DC2
15	161	38	172	283	230	884	DC3
23	82	11	71	165	102	431	DC4
27	16	2	14	13	164	209	DC5
28	21	4	22	122	36	205	DC6
31	7	2	16	115	13	153	DC7
13	182	65	234	240	237	958	Granulocytes
22	108	38	153	47	166	512	SMC1
29	22	13	40	14	104	193	SMC2
26	12	14	74	38	95	233	Melanoycte
33	43	9	24	6	30	112	Neuronal
Total	3744	1493	5816	8797	9171	29021
