# Supplementary material for: Single Cell Analysis Reveals Dynamic Changes of Distinct Cell Populations in Human Nickel Allergy
Source: Allergy. 2025 Oct 15;81(4):1138–48. doi: 10.1111/all.70108 (PMC13040661; doi:10.1111/all.70108)
Supplement: Supplementary file 2 — Table S2: all70108‐sup‐0002‐TableS2.xlsx. [file ALL-81-1138-s007.xlsx]

## Sheet: Tabelle1
Significant Ni8h vs ctrl										Not regulated Ni8h vs ctrl
cell type	sample.1	sample.2	n.sample.1	n.sample.2	not.sample.1	not.sample.2	p.value	p.adjusted		cell type	sample.1	sample.2	n.sample.1	n.sample.2	not.sample.1	not.sample.2	p.value	p.adjusted
Keratinocytes	Ctrl_8h	Ni_8h	538	1675	5278	7496	9.67376e-52	2.3217e-50		DCs	Ctrl_8h	Ni_8h	681	1066	5135	8105	0.894354	1
ECs	Ctrl_8h	Ni_8h	683	1366	5133	7805	5.09861e-08	1.22367e-06		Fibroblasts	Ctrl_8h	Ni_8h	1931	3115	3885	6056	0.343621	1
T cells	Ctrl_8h	Ni_8h	1458	1317	4358	7854	1.26868e-60	3.04484e-59		Melanocytes	Ctrl_8h	Ni_8h	98	125	5718	9046	0.129143	1
Granulocytes	Ctrl_8h	Ni_8h	234	237	5582	8934	1.09957e-06	2.63897e-05		Smooth muscle cells	Ctrl_8h	Ni_8h	193	270	5623	8901	0.214119	1
Significant Ni72h vs ctrl										Not regulated Ni8h vs ctrl
cell type	sample.1	sample.2	n.sample.1	n.sample.2	not.sample.1	not.sample.2	p.value	p.adjusted		None
T cells	Ctrl_8h	Ni_72h	1458	5036	4358	3761	0	0
Keratinocytes	Ctrl_8h	Ni_72h	538	131	5278	8666	1.29618e-106	3.11083e-105
ECs	Ctrl_8h	Ni_72h	683	244	5133	8553	8.57147e-105	2.05715e-103
DCs	Ctrl_8h	Ni_72h	681	1757	5135	7040	3.641e-39	8.73841e-38
Fibroblasts	Ctrl_8h	Ni_72h	1931	1284	3885	7513	2.21606e-155	5.31854e-154
Smooth muscle cells	Ctrl_8h	Ni_72h	193	61	5623	8736	3.06172e-32	7.34813e-31
Melanocytes	Ctrl_8h	Ni_72h	98	44	5718	8753	1.65665e-12	3.97596e-11
Granulocytes	Ctrl_8h	Ni_72h	234	240	5582	8557	1.8837e-05	0.000452088
Significant Ni8h vs Ni72h										Not regulated Ni8h vs Ni72h
cell type	sample.1	sample.2	n.sample.1	n.sample.2	not.sample.1	not.sample.2	p.value	p.adjusted		cell type	sample.1	sample.2	n.sample.1	n.sample.2	not.sample.1	not.sample.2	p.value	p.adjusted
DCs	Ni_8h	Ni_72h	1066	1757	8105	7040	3.37561e-53	8.10148e-52		Granulocytes	Ni_8h	Ni_72h	237	240	8934	8557	0.579789	1
ECs	Ni_8h	Ni_72h	1366	244	7805	8553	1.46803e-177	3.52327e-176
Fibroblasts	Ni_8h	Ni_72h	3115	1284	6056	7513	6.16156e-200	1.47878e-198
Keratinocytes	Ni_8h	Ni_72h	1675	131	7496	8666	1.83061e-305	4.39346e-304
Melanocytes	Ni_8h	Ni_72h	125	44	9046	8753	3.3716e-09	8.09183e-08
Smooth muscle cells	Ni_8h	Ni_72h	270	61	8901	8736	6.42185e-29	1.54124e-27
T cells	Ni_8h	Ni_72h	1317	5036	7854	3761	0	0
