# Supplementary material for: Single Cell Analysis Reveals Dynamic Changes of Distinct Cell Populations in Human Nickel Allergy
Source: Allergy. 2025 Oct 15;81(4):1138–48. doi: 10.1111/all.70108 (PMC13040661; doi:10.1111/all.70108)
Supplement: Supplementary file 3 — Table S3: all70108‐sup‐0003‐TableS3.xlsx. [file ALL-81-1138-s001.xlsx]

## Sheet: c27
p_val	avg_log2FC	avg_FC	pct.1	pct.2	p_val_adj	cluster	gene
1.15025e-109	3.76095	13.5568	0.34	0.039	4.21002e-105	27	PADI2			UP >1.5 Fold
2.53571e-165	2.72725	6.6219	0.675	0.102	9.28095e-161	27	IDO1			DOWN>1.5 Fold
3.99671e-73	2.52999	5.77569	0.478	0.104	1.46284e-68	27	CD86
1.99105e-14	2.50144	5.66249	0.421	0.278	7.28743e-10	27	C1orf56			White highlighting: MHC class II genes
4.80429e-10	2.43828	5.41995	0.273	0.149	1.75842e-05	27	LY75			Yellow highlighting: NFkB components and NFkB-dependent maturation genes
1.51327e-66	2.38819	5.23501	0.469	0.105	5.53871e-62	27	LAMP3
1.7858e-37	2.34328	5.07456	0.287	0.068	6.53619e-33	27	DNASE1L3
2.6824e-97	2.29708	4.91464	0.871	0.326	9.81785e-93	27	HLA-DPB1
1.93106e-21	2.21327	4.63726	0.435	0.224	7.06788e-17	27	POGLUT1
8.8361e-88	2.20918	4.62414	0.78	0.256	3.2341e-83	27	HLA-DPA1
4.09948e-103	2.16841	4.49529	0.689	0.15	1.50045e-98	27	CSF2RA
6.29121e-78	2.12848	4.37255	0.943	0.663	2.30265e-73	27	TXN
5.30831e-36	2.082	4.23393	0.455	0.162	1.94289e-31	27	IL4I1
8.64705e-115	2.0629	4.17825	0.847	0.225	3.16491e-110	27	HLA-DQA1
1.72594e-75	2.04843	4.13655	0.713	0.242	6.31711e-71	27	CERS6
1.37568e-93	2.04428	4.12467	0.402	0.062	5.03513e-89	27	PRG2
1.39069e-64	2.0255	4.07132	0.632	0.199	5.09007e-60	27	GPR157
5.84452e-14	2.02308	4.06449	0.397	0.237	2.13915e-09	27	ATF5
1.49549e-08	2.00528	4.01468	0.258	0.141	0.000547365	27	SLC9A7
1.55745e-43	1.98622	3.96197	0.45	0.131	5.70044e-39	27	CRLF2
1.84064e-11	1.95497	3.87708	0.354	0.209	6.73692e-07	27	TBC1D4
3.97532e-36	1.93905	3.83454	0.488	0.184	1.45501e-31	27	IFI30
8.62271e-91	1.9313	3.81399	0.923	0.397	3.156e-86	27	HLA-DRB1
1.15852e-34	1.92271	3.79134	0.565	0.264	4.24031e-30	27	MIR155HG
2.63474e-30	1.91789	3.7787	0.536	0.254	9.64342e-26	27	ADAM19
6.57504e-129	1.90422	3.74307	0.952	0.269	2.40653e-124	27	HLA-DRA
2.0145e-26	1.87364	3.66455	0.469	0.205	7.37328e-22	27	CST7
1.21703e-16	1.87272	3.66224	0.373	0.187	4.45444e-12	27	ABCC4
6.82773e-16	1.85306	3.61266	0.254	0.097	2.49902e-11	27	RAB7B
1.92403e-32	1.83403	3.56532	0.349	0.106	7.04215e-28	27	LYZ
9.40853e-46	1.80368	3.49108	0.589	0.214	3.44362e-41	27	DAPP1
1.40532e-11	1.77434	3.42081	0.301	0.153	5.1436e-07	27	KCNQ1
1.38332e-25	1.76804	3.4059	0.426	0.17	5.06309e-21	27	TYROBP
7.20918e-94	1.76711	3.40371	0.976	0.464	2.63863e-89	27	CD74
2.4689e-14	1.76348	3.39516	0.325	0.155	9.03641e-10	27	TTYH2
2.77729e-27	1.75926	3.38524	0.44	0.181	1.01651e-22	27	BMP6
2.41693e-45	1.75423	3.37346	0.56	0.198	8.84622e-41	27	HLA-DRB5
6.02618e-52	1.75363	3.37205	0.574	0.183	2.20564e-47	27	MCOLN2
2.05729e-41	1.73989	3.3401	0.584	0.239	7.52991e-37	27	HLA-DQB1
5.83097e-22	1.63556	3.10708	0.498	0.253	2.13419e-17	27	FAM49A
1.7009e-07	1.63392	3.10354	0.301	0.189	0.00622546	27	CD274
5.45361e-19	1.62974	3.09457	0.254	0.085	1.99608e-14	27	AC009630.4
1.49092e-81	1.59399	3.01882	0.344	0.049	5.45692e-77	27	TPSB2
7.4261e-12	1.58556	3.00125	0.478	0.347	2.71803e-07	27	PLEKHA5
6.53723e-55	1.56429	2.95733	0.665	0.244	2.39269e-50	27	CCR7
2.59436e-55	1.55976	2.94804	0.689	0.258	9.4956e-51	27	SLC7A11
1.30458e-11	1.55297	2.9342	0.258	0.118	4.7749e-07	27	CIITA
1.77236e-32	1.5314	2.89066	0.722	0.444	6.48702e-28	27	CST3
3.13851e-56	1.51895	2.86582	0.689	0.248	1.14873e-51	27	C15orf48
2.60285e-14	1.5022	2.83274	0.258	0.104	9.52669e-10	27	KMO
6.39204e-25	1.47865	2.78688	0.517	0.251	2.33955e-20	27	ST8SIA4
3.37819e-20	1.44035	2.71386	0.526	0.317	1.23645e-15	27	STEAP1B
2.98064e-12	1.43316	2.70037	0.33	0.167	1.09094e-07	27	CCSER1
4.6355e-53	1.42782	2.6904	0.943	0.836	1.69664e-48	27	MAP4K4
1.23559e-32	1.42694	2.68876	0.297	0.076	4.5224e-28	27	KIT
4.0124e-51	1.42443	2.68409	0.785	0.38	1.46858e-46	27	CD83
2.29726e-14	1.40474	2.6477	0.402	0.221	8.4082e-10	27	GPAT3
1.43639e-09	1.3774	2.598	0.569	0.512	5.25732e-05	27	CRIP1
1.06796e-12	1.37394	2.59177	0.498	0.366	3.90885e-08	27	SLC44A1
4.58642e-13	1.35184	2.55238	0.411	0.24	1.67867e-08	27	RGS1
2.29134e-54	1.3518	2.5523	0.445	0.115	8.38655e-50	27	HPGD
9.26876e-15	1.35166	2.55205	0.478	0.294	3.39246e-10	27	NRP2
1.93782e-20	1.31564	2.48912	0.397	0.169	7.09261e-16	27	BCL2A1
3.8013e-59	1.30884	2.47742	0.641	0.189	1.39131e-54	27	KYNU
3.81227e-14	1.27665	2.42275	0.388	0.207	1.39533e-09	27	ADAM12
4.4654e-21	1.23294	2.35045	0.756	0.701	1.63438e-16	27	TXNRD1
6.4711e-09	1.21775	2.32584	0.474	0.394	0.000236849	27	BMP2K
4.9306e-07	1.19867	2.29528	0.493	0.442	0.0180465	27	GPR137B
1.81179e-24	1.19813	2.29443	0.689	0.436	6.63134e-20	27	GPR183
1.48381e-16	1.16881	2.24826	0.421	0.214	5.4309e-12	27	SLC16A10
7.15735e-74	1.16077	2.23577	0.488	0.103	2.61966e-69	27	CCL22
1.75193e-22	1.15686	2.22972	0.651	0.436	6.41225e-18	27	MTSS1
3.81626e-17	1.13066	2.18959	0.349	0.15	1.39679e-12	27	ITGB8
2.42997e-40	1.12788	2.18538	0.89	0.723	8.89394e-36	27	LGALS3
9.26823e-07	1.11919	2.17224	0.617	0.727	0.0339227	27	CTNNB1
1.43753e-09	1.1086	2.15636	0.297	0.156	5.26149e-05	27	BCAT1
8.0597e-34	1.08882	2.127	0.904	0.755	2.94993e-29	27	SAT1
5.87159e-26	1.08312	2.11862	0.722	0.428	2.14906e-21	27	BASP1
4.06739e-34	1.04532	2.06382	0.876	0.601	1.48871e-29	27	SIPA1L1
2.96249e-20	1.03581	2.05027	0.378	0.164	1.0843e-15	27	SLC24A3
6.66587e-11	1.02153	2.03007	0.641	0.568	2.43978e-06	27	GAB2
1.65478e-10	0.998024	1.99726	0.512	0.372	6.05666e-06	27	PSD3
3.14005e-20	0.994266	1.99207	0.751	0.637	1.14929e-15	27	RAPGEF1
8.83887e-12	0.986681	1.98162	0.335	0.17	3.23511e-07	27	FLT1
1.75266e-13	0.984506	1.97864	0.746	0.795	6.41491e-09	27	ATP5F1E
1.25792e-17	0.967437	1.95536	0.785	0.737	4.60412e-13	27	ASAP1
3.20303e-14	0.963368	1.94986	0.732	0.641	1.17234e-09	27	ID2
1.11347e-21	0.958213	1.9429	0.751	0.578	4.07543e-17	27	CSTB
4.35936e-12	0.956972	1.94123	0.569	0.443	1.59557e-07	27	RAB11FIP1
2.34221e-16	0.950469	1.9325	0.397	0.196	8.57273e-12	27	AREG
1.59635e-23	0.946609	1.92734	0.804	0.772	5.8428e-19	27	ATP1B3
1.64463e-29	0.901629	1.86817	0.914	0.786	6.0195e-25	27	ACTB
9.4747e-09	0.896267	1.86124	0.694	0.788	0.000346783	27	SEC61B
9.56156e-08	0.856407	1.81052	0.091	0.282	0.00349963	27	DNPEP
1.34545e-06	0.84387	1.79486	0.545	0.493	0.0492449	27	SERPINB9
9.53568e-19	0.829946	1.77762	0.383	0.164	3.49016e-14	27	RGS6
2.70873e-32	0.822841	1.76889	0.9	0.555	9.91422e-28	27	SRGN
5.08987e-07	0.811306	1.7548	0.675	0.724	0.0186294	27	CALR
1.78215e-08	0.809297	1.75236	0.622	0.592	0.000652284	27	PELI1
6.44212e-28	0.787954	1.72662	0.598	0.279	2.35788e-23	27	INHBA
1.36449e-06	0.784261	1.72221	0.144	0.348	0.0499415	27	STUB1
1.264e-09	0.781563	1.71899	0.56	0.472	4.62635e-05	27	SERPINB1
3.35756e-07	0.776225	1.71264	0.139	0.348	0.012289	27	VAMP3
9.1943e-10	0.768635	1.70366	0.598	0.458	3.36521e-05	27	DOCK4
6.68623e-14	0.763608	1.69773	0.402	0.212	2.44723e-09	27	FBLN1
4.57745e-24	0.761013	1.69468	0.742	0.548	1.67539e-19	27	TIMP1
3.62143e-24	0.760576	1.69417	0.938	0.936	1.32548e-19	27	MT-CO3
2.04743e-18	0.759601	1.69302	0.789	0.728	7.4938e-14	27	JARID2
6.98351e-07	0.758413	1.69163	0.12	0.308	0.0255603	27	SUMO3
4.1258e-07	0.746712	1.67796	0.139	0.352	0.0151008	27	BAX
8.74243e-20	0.74161	1.67204	0.914	0.926	3.19982e-15	27	MT-ND3
6.33249e-29	0.740309	1.67053	0.995	0.91	2.31776e-24	27	FTH1
3.72927e-15	0.737687	1.6675	0.799	0.732	1.36495e-10	27	ETV6
2.7056e-09	0.722704	1.65027	0.507	0.371	9.90277e-05	27	EPB41L3
3.69517e-11	0.719736	1.64688	0.804	0.758	1.35247e-06	27	LGALS1
6.14228e-17	0.709236	1.63494	0.933	0.881	2.24814e-12	27	TMSB10
1.37433e-09	0.705118	1.63028	0.091	0.317	5.03018e-05	27	TASOR
1.23845e-06	0.702405	1.62721	0.153	0.364	0.0453284	27	AL627171.2
1.13187e-17	0.702227	1.62701	0.876	0.846	4.14277e-13	27	NFKB1
3.57207e-10	0.702077	1.62685	0.636	0.511	1.30741e-05	27	NR4A3
2.55618e-15	0.698865	1.62323	0.775	0.756	9.35589e-11	27	REL
1.66477e-28	0.692277	1.61583	0.952	0.944	6.09324e-24	27	MT-CO1
9.41101e-07	0.691378	1.61482	0.177	0.408	0.0344452	27	NENF
1.3386e-07	0.690025	1.61331	0.105	0.307	0.0048994	27	YTHDF1
6.13845e-16	0.680214	1.60238	0.689	0.51	2.24673e-11	27	ALCAM
1.11567e-17	0.672467	1.5938	0.761	0.487	4.08347e-13	27	SAMSN1
5.00968e-07	0.672085	1.59337	0.167	0.398	0.0183359	27	BUD23
7.91187e-12	0.667675	1.58851	0.522	0.323	2.89582e-07	27	PIK3R5
7.52382e-08	0.667239	1.58803	0.1	0.297	0.00275379	27	LSM1
2.06825e-07	0.665841	1.58649	0.1	0.291	0.00757	27	TRADD
5.31785e-15	0.662619	1.58295	0.876	0.852	1.94639e-10	27	FNBP1
1.17425e-13	0.658494	1.57843	0.876	0.892	4.29786e-09	27	UBA52
3.88887e-28	0.658047	1.57795	0.612	0.311	1.42336e-23	27	CFD
2.14575e-12	0.656755	1.57653	0.737	0.562	7.85367e-08	27	MARCKS
3.20361e-08	0.654343	1.5739	0.541	0.387	0.00117255	27	CREB5
3.22275e-08	0.644307	1.56299	0.153	0.391	0.00117956	27	VTI1B
5.33619e-09	0.643736	1.56237	0.153	0.411	0.00019531	27	UFC1
2.66847e-21	0.641505	1.55996	0.938	0.94	9.76687e-17	27	MT-CO2
1.40735e-27	0.640673	1.55906	0.99	0.964	5.15105e-23	27	B2M
2.25449e-24	0.638929	1.55717	0.99	0.836	8.25168e-20	27	TMSB4X
1.07459e-06	0.630106	1.54768	0.258	0.56	0.0393311	27	LAMTOR5
7.39189e-08	0.621217	1.53817	0.091	0.279	0.00270551	27	LAP3
4.40355e-18	0.61098	1.5273	0.943	0.942	1.61174e-13	27	MT-ATP6
1.0333e-06	0.608378	1.52454	0.096	0.268	0.0378199	27	MEA1
3.54289e-14	0.606461	1.52252	0.809	0.877	1.29673e-09	27	H3F3A
1.3641e-19	0.602517	1.51836	0.943	0.937	4.99275e-15	27	MT-CYB
1.09922e-06	0.591635	1.50695	0.11	0.289	0.0402326	27	CSTF3
4.7472e-07	0.587282	1.50241	0.091	0.266	0.0173752	27	FBXO9
2.18621e-07	0.577905	1.49268	0.158	0.389	0.00800177	27	ACP1
8.12747e-40	0.577486	1.49225	0.713	0.327	2.97473e-35	27	DCN
7.08747e-07	0.575777	1.49048	0.225	0.493	0.0259408	27	UQCRFS1
1.09265e-07	0.573349	1.48797	0.163	0.402	0.00399921	27	PSMB5
9.98848e-09	0.571575	1.48615	0.134	0.377	0.000365588	27	RRN3
2.72158e-07	0.569975	1.4845	0.177	0.417	0.00996126	27	SDHB
8.09595e-07	0.56775	1.48221	0.167	0.391	0.029632	27	HEXIM1
5.92328e-08	0.554225	1.46838	0.1	0.3	0.00216798	27	BANF1
3.78919e-08	0.550352	1.46444	0.12	0.339	0.00138688	27	EXOSC6
1.59479e-07	0.547066	1.46111	0.167	0.407	0.00583708	27	NDUFAB1
8.88242e-07	0.54352	1.45752	0.124	0.314	0.0325106	27	FBXW2
1.06965e-06	0.542167	1.45616	0.134	0.33	0.0391501	27	CNN2
4.52972e-07	0.541034	1.45501	0.167	0.4	0.0165792	27	SMIM26
2.58981e-07	0.540366	1.45434	0.167	0.406	0.00947897	27	PURB
4.84307e-07	0.535843	1.44979	0.081	0.252	0.0177261	27	RAP2C
6.25071e-14	0.535562	1.44951	0.943	0.931	2.28782e-09	27	MT-ND2
4.69429e-09	0.533885	1.44782	0.287	0.148	0.000171816	27	IL1R2
1.12544e-07	0.519266	1.43323	0.77	0.843	0.00411921	27	EEF1B2
3.14463e-18	0.515152	1.42914	0.856	0.775	1.15097e-13	27	HSPA5
2.69809e-09	0.513198	1.42721	0.086	0.3	9.87526e-05	27	NOB1
1.72147e-09	0.510246	1.42429	0.182	0.468	6.30074e-05	27	MAGOH
2.01426e-07	0.510243	1.42429	0.091	0.268	0.00737241	27	NRAS
2.13639e-10	0.508498	1.42257	0.766	0.608	7.81939e-06	27	NIBAN1
6.42576e-10	0.508295	1.42237	0.273	0.131	2.35189e-05	27	ATP8B4
4.75233e-07	0.507238	1.42133	0.086	0.257	0.017394	27	NKAPD1
7.50376e-09	0.50387	1.41801	0.167	0.437	0.000274645	27	SNRPD3
4.51895e-07	0.502552	1.41672	0.144	0.352	0.0165398	27	TRIM4
1.64699e-07	0.501284	1.41547	0.211	0.486	0.00602816	27	GADD45GIP1
2.90529e-07	0.500625	1.41483	0.11	0.302	0.0106337	27	AK6
4.37742e-09	0.498873	1.41311	0.062	0.251	0.000160218	27	WDR74
1.10841e-22	0.496635	1.41092	0.665	0.375	4.05688e-18	27	G0S2
6.03075e-07	0.495642	1.40995	0.1	0.278	0.0220732	27	ITPRIPL2
6.53391e-07	0.491444	1.40585	0.818	0.913	0.0239148	27	GNAS
5.50646e-08	0.489925	1.40437	0.172	0.421	0.00201542	27	RBIS
1.07744e-06	0.487964	1.40246	0.115	0.301	0.0394354	27	PNO1
1.10013e-06	0.485366	1.39994	0.144	0.343	0.0402657	27	MED21
2.98464e-07	0.481958	1.39664	0.129	0.331	0.0109241	27	SMARCC2
1.11272e-08	0.477969	1.39278	0.144	0.391	0.000407266	27	SYMPK
7.4974e-10	0.477794	1.39261	0.813	0.756	2.74412e-05	27	CD63
2.48021e-08	0.475537	1.39044	0.134	0.359	0.000907783	27	KIN
1.62254e-12	0.474476	1.38941	0.426	0.222	5.93867e-08	27	IL1RN
1.27791e-06	0.469164	1.38431	0.1	0.274	0.0467727	27	PARN
1.09939e-06	0.468606	1.38377	0.22	0.477	0.0402387	27	TIMM17A
4.01998e-09	0.467574	1.38278	0.062	0.251	0.000147135	27	USP39
2.15499e-07	0.466422	1.38168	0.105	0.3	0.00788747	27	SNRPC
2.07782e-08	0.46509	1.3804	0.211	0.5	0.000760502	27	PSMC1
8.84484e-07	0.464586	1.37992	0.22	0.479	0.032373	27	SPCS1
1.71984e-08	0.459359	1.37493	0.206	0.491	0.000629477	27	TIPRL
1.54883e-07	0.458896	1.37449	0.158	0.386	0.00566887	27	DDX52
9.89548e-09	0.458786	1.37438	0.158	0.412	0.000362184	27	DDOST
1.75928e-07	0.458387	1.374	0.096	0.284	0.00643913	27	VBP1
3.43707e-07	0.457567	1.37322	0.158	0.382	0.01258	27	MRPL52
1.22227e-06	0.457141	1.37282	0.809	0.862	0.0447362	27	MIF
1.17101e-06	0.455103	1.37088	0.134	0.327	0.0428602	27	ALKBH7
5.26392e-07	0.451511	1.36747	0.086	0.254	0.0192665	27	ZNF787
6.93869e-07	0.449728	1.36578	0.096	0.269	0.0253963	27	RPA2
1.24195e-07	0.446591	1.36282	0.23	0.526	0.00454568	27	C1orf43
5.29656e-07	0.446205	1.36245	0.086	0.255	0.0193859	27	PDHA1
2.43818e-08	0.44539	1.36168	0.124	0.351	0.0008924	27	KARS
3.27902e-09	0.443762	1.36015	0.062	0.26	0.000120015	27	RNF146
2.84751e-29	0.443614	1.36001	0.971	0.877	1.04222e-24	27	FTL
7.75207e-08	0.440556	1.35713	0.139	0.358	0.00283734	27	LAMTOR3
1.64015e-07	0.438473	1.35517	0.096	0.284	0.0060031	27	RCC2
2.38298e-09	0.437127	1.35391	0.182	0.46	8.72196e-05	27	CWC15
1.1813e-06	0.436192	1.35303	0.263	0.564	0.0432366	27	UXT
1.21019e-06	0.435053	1.35196	0.196	0.436	0.044294	27	PRDX5
1.36822e-07	0.433214	1.35024	0.871	0.914	0.00500782	27	MT-ND5
5.63335e-08	0.432156	1.34925	0.923	0.917	0.00206186	27	FAU
2.91195e-08	0.426645	1.3441	0.096	0.294	0.0010658	27	C8orf76
7.07859e-09	0.426452	1.34392	0.139	0.382	0.000259084	27	PLEKHA3
5.31382e-09	0.424737	1.34233	0.923	0.928	0.000194491	27	MT-ND1
1.96627e-10	0.421987	1.33977	0.215	0.559	7.19673e-06	27	C6orf62
8.5182e-08	0.420875	1.33874	0.158	0.399	0.00311775	27	ATG4B
1.08168e-06	0.420793	1.33866	0.115	0.297	0.0395904	27	SRGAP2B
4.8595e-09	0.419587	1.33754	0.129	0.372	0.000177863	27	NR1H2
5.77302e-08	0.4175	1.33561	0.124	0.337	0.00211298	27	EXOC3
1.17277e-07	0.417416	1.33553	0.11	0.305	0.00429245	27	BORCS7
7.96558e-07	0.416301	1.3345	0.158	0.374	0.0291548	27	PARL
8.72335e-10	0.415655	1.3339	0.201	0.512	3.19283e-05	27	TOR1AIP2
5.43819e-08	0.41537	1.33364	0.072	0.251	0.00199043	27	EIF4ENIF1
4.70153e-09	0.414529	1.33286	0.105	0.33	0.000172081	27	APH1A
8.44042e-08	0.413926	1.33231	0.105	0.307	0.00308928	27	MRPL21
3.07555e-07	0.412814	1.33128	0.086	0.257	0.0112568	27	SLF2
1.95336e-08	0.410936	1.32955	0.067	0.25	0.00071495	27	DNTTIP1
6.7951e-07	0.408481	1.32729	0.115	0.301	0.0248707	27	BRIX1
3.09226e-19	0.408277	1.3271	0.928	0.81	1.1318e-14	27	S100A6
9.4486e-09	0.408072	1.32691	0.124	0.351	0.000345828	27	IL10RB
1.49677e-08	0.407385	1.32628	0.077	0.271	0.000547834	27	TAF9
2.75259e-09	0.406957	1.32589	0.206	0.502	0.000100747	27	CCDC59
1.74628e-07	0.40654	1.3255	0.129	0.336	0.00639155	27	FIS1
7.16502e-09	0.406362	1.32534	0.148	0.396	0.000262247	27	C18orf32
2.52304e-08	0.404974	1.32407	0.244	0.555	0.000923457	27	COX7A2L
8.85503e-07	0.403559	1.32277	0.187	0.425	0.0324103	27	LSM7
6.4298e-07	0.402351	1.32166	0.153	0.37	0.0235337	27	GRSF1
6.37773e-08	0.401734	1.32109	0.12	0.33	0.00233431	27	C14orf119
3.40737e-09	0.400648	1.3201	0.1	0.319	0.000124713	27	CREB3
4.54303e-09	0.39709	1.31685	0.081	0.283	0.000166279	27	HPS5
1.47914e-10	0.395215	1.31514	0.201	0.516	5.41381e-06	27	OPA1
1.05934e-06	0.393209	1.31331	0.201	0.447	0.038773	27	TENT4A
1.41425e-07	0.390836	1.31115	0.115	0.316	0.00517629	27	SRPRB
3.60925e-07	0.38951	1.30995	0.086	0.259	0.0132102	27	ZMYM6
3.03669e-07	0.38508	1.30593	0.124	0.327	0.0111146	27	SLC39A9
8.60389e-09	0.384617	1.30551	0.182	0.453	0.000314911	27	UBE2A
3.89954e-07	0.383527	1.30453	0.12	0.317	0.0142727	27	PAF1
1.11522e-07	0.37973	1.3011	0.105	0.304	0.00408181	27	DPP9
1.60419e-08	0.378867	1.30032	0.258	0.594	0.000587151	27	NDUFA1
3.94416e-18	0.37857	1.30005	0.981	0.864	1.4436e-13	27	VIM
1.45051e-08	0.376329	1.29803	0.115	0.336	0.0005309	27	SMIM7
6.40791e-08	0.376116	1.29784	0.11	0.316	0.00234536	27	TMCO3
4.61542e-08	0.376046	1.29778	0.134	0.355	0.00168929	27	PSMC5
4.25301e-09	0.375698	1.29747	0.11	0.336	0.000155664	27	MAF1
3.72916e-07	0.374166	1.29609	0.11	0.299	0.0136491	27	RETREG3
4.81199e-07	0.373334	1.29534	0.182	0.419	0.0176124	27	HAX1
8.88829e-07	0.372052	1.29419	0.187	0.419	0.032532	27	CAPNS1
9.99416e-08	0.371537	1.29373	0.249	0.548	0.00365796	27	RPN2
4.73181e-09	0.371388	1.2936	0.124	0.36	0.000173189	27	TPD52L2
4.66486e-07	0.370634	1.29292	0.148	0.369	0.0170739	27	CHM
1.94865e-07	0.369307	1.29173	0.206	0.471	0.00713227	27	USP4
3.97723e-07	0.368737	1.29122	0.268	0.573	0.0145571	27	NDUFA4
7.43911e-07	0.367974	1.29054	0.268	0.57	0.0272279	27	RBX1
7.41612e-09	0.367777	1.29036	0.158	0.411	0.000271437	27	VDAC3
1.11579e-08	0.366178	1.28893	0.172	0.435	0.000408391	27	HIGD2A
6.32783e-14	0.363691	1.28671	0.306	0.135	2.31605e-09	27	MMP9
2.90564e-08	0.360381	1.28376	0.081	0.27	0.00106349	27	CHMP1A
2.17834e-08	0.35908	1.28261	0.172	0.431	0.000797294	27	NFKBIB
3.58477e-07	0.358009	1.28166	0.096	0.276	0.0131206	27	DBNL
1.32559e-07	0.357959	1.28161	0.12	0.324	0.0048518	27	GNG10
9.09179e-08	0.357467	1.28117	0.086	0.269	0.00332768	27	RBM42
3.35488e-07	0.356733	1.28052	0.211	0.476	0.0122792	27	SNRPD1
3.56979e-07	0.356631	1.28043	0.34	0.704	0.0130658	27	CIRBP
1.95723e-08	0.356024	1.27989	0.158	0.402	0.000716367	27	FAM50A
4.99501e-08	0.355651	1.27956	0.191	0.451	0.00182822	27	CNIH1
2.11591e-09	0.355109	1.27908	0.129	0.377	7.74445e-05	27	PSMD9
3.07986e-08	0.354778	1.27879	0.081	0.27	0.00112726	27	CCDC117
1.64808e-08	0.353526	1.27768	0.081	0.275	0.000603213	27	RNF6
1.01419e-07	0.353189	1.27738	0.172	0.412	0.00371205	27	TOMM6
1.18426e-07	0.351957	1.27629	0.134	0.354	0.0043345	27	NCBP2
5.34566e-07	0.351666	1.27603	0.134	0.337	0.0195657	27	MTMR9
2.14364e-08	0.350086	1.27464	0.124	0.345	0.000784593	27	NEPRO
3.1519e-08	0.350032	1.27459	0.211	0.493	0.00115363	27	PSMA5
5.87926e-11	0.349184	1.27384	0.234	0.593	2.15187e-06	27	DAZAP2
1.12797e-07	0.345161	1.27029	0.191	0.436	0.00412849	27	NDUFA12
1.08734e-06	0.344436	1.26965	0.215	0.47	0.0397977	27	FAM120B
1.07943e-08	0.343607	1.26893	0.163	0.418	0.000395082	27	DHX29
1.07796e-12	0.343322	1.26867	0.187	0.528	3.94544e-08	27	HMGN2
5.33711e-09	0.342906	1.26831	0.153	0.409	0.000195344	27	SREK1IP1
1.38382e-08	0.341609	1.26717	0.134	0.368	0.000506491	27	TXNDC15
7.44151e-09	0.340804	1.26646	0.191	0.476	0.000272367	27	MLF2
2.39893e-12	0.340781	1.26644	0.067	0.31	8.78033e-08	27	FGD5-AS1
8.2733e-12	0.339784	1.26557	0.081	0.327	3.02811e-07	27	SIRT2
1.38274e-07	0.339419	1.26525	0.105	0.298	0.00506095	27	RNF139
9.27547e-10	0.338625	1.26455	0.124	0.367	3.39491e-05	27	PQBP1
5.22367e-08	0.337655	1.2637	0.163	0.406	0.00191192	27	SELENOH
5.51944e-07	0.337529	1.26359	0.11	0.296	0.0202017	27	TMEM205
2.65762e-13	0.336581	1.26276	0.201	0.554	9.72715e-09	27	PPP1R10
3.17022e-09	0.335689	1.26198	0.191	0.475	0.000116033	27	TKT
8.99216e-10	0.335075	1.26144	0.081	0.298	3.29122e-05	27	BCL9L
1.34106e-06	0.333697	1.26024	0.187	0.417	0.0490841	27	ATF7
4.45799e-08	0.333614	1.26017	0.163	0.408	0.00163167	27	CCT7
1.25236e-06	0.333055	1.25968	0.34	0.674	0.0458377	27	RBM3
2.06504e-10	0.331292	1.25814	0.158	0.437	7.55824e-06	27	CTDNEP1
1.16424e-08	0.330773	1.25769	0.258	0.586	0.000426123	27	EIF3I
1.59017e-08	0.329078	1.25621	0.177	0.445	0.000582019	27	TOMM5
9.40308e-07	0.328455	1.25567	0.45	0.324	0.0344162	27	LYN
9.00969e-10	0.326658	1.2541	0.11	0.339	3.29764e-05	27	GTF2A1
2.23459e-09	0.325292	1.25292	0.182	0.462	8.17884e-05	27	IP6K2
6.76884e-08	0.325239	1.25287	0.196	0.463	0.00247746	27	CNOT9
6.88341e-09	0.324407	1.25215	0.163	0.42	0.00025194	27	CDK11A
8.9888e-09	0.323675	1.25151	0.163	0.418	0.000328999	27	MRPL14
1.38281e-08	0.323352	1.25123	0.1	0.309	0.000506121	27	ACTR1A
1.15123e-08	0.323086	1.251	0.148	0.397	0.000421362	27	NDUFA2
2.01424e-07	0.323065	1.25099	0.139	0.353	0.00737233	27	CSE1L
7.55047e-10	0.321281	1.24944	0.158	0.435	2.76355e-05	27	EIF4E2
3.88781e-09	0.319741	1.24811	0.23	0.541	0.000142298	27	JTB
8.96421e-07	0.319706	1.24808	0.225	0.485	0.0328099	27	HLA-F
6.59572e-09	0.317638	1.24629	0.096	0.306	0.00024141	27	UQCRC1
5.03795e-07	0.316506	1.24531	0.115	0.301	0.0184394	27	RARA
5.12075e-10	0.31461	1.24368	0.201	0.51	1.87425e-05	27	SEC13
4.47111e-08	0.314606	1.24367	0.239	0.541	0.00163647	27	CSNK2B
1.5188e-07	0.314422	1.24351	0.11	0.306	0.00555896	27	PTOV1
1.42694e-08	0.313703	1.24289	0.273	0.603	0.000522276	27	DDX46
7.03142e-08	0.312807	1.24212	0.144	0.369	0.00257357	27	PSMB8
7.21422e-09	0.311917	1.24136	0.23	0.542	0.000264048	27	HADHA
3.02279e-07	0.311872	1.24132	0.234	0.523	0.0110637	27	MGAT1
8.33488e-07	0.311717	1.24118	0.139	0.34	0.0305065	27	CPNE3
7.96095e-07	0.31117	1.24071	0.11	0.295	0.0291379	27	LYPLA1
1.29024e-07	0.310526	1.24016	0.091	0.276	0.00472241	27	C3orf38
2.42898e-11	0.309215	1.23903	0.172	0.485	8.8903e-07	27	PABPN1
6.15379e-08	0.307511	1.23757	0.225	0.51	0.00225235	27	WASL
2.99541e-09	0.304505	1.235	0.129	0.368	0.000109635	27	ZDHHC5
1.32587e-07	0.30373	1.23433	0.096	0.283	0.00485282	27	PRKCSH
3.24554e-07	0.302897	1.23362	0.177	0.408	0.011879	27	MRPL33
2.15006e-09	0.302832	1.23356	0.086	0.3	7.86944e-05	27	NUP62
9.88153e-07	0.300802	1.23183	0.129	0.32	0.0361674	27	SELENOI
2.97337e-07	0.299058	1.23034	0.115	0.307	0.0108828	27	CCDC124
2.86957e-07	0.298599	1.22995	0.139	0.348	0.0105029	27	NDUFB6
3.37851e-09	0.298454	1.22983	0.086	0.299	0.000123657	27	MRPS10
6.89397e-07	0.298353	1.22974	0.254	0.533	0.0252326	27	RALBP1
3.36655e-08	0.298181	1.22959	0.263	0.589	0.00123219	27	CSNK2A1
1.38381e-09	0.297502	1.22901	0.129	0.38	5.06488e-05	27	TSPYL1
1.87279e-07	0.295847	1.22761	0.096	0.281	0.00685461	27	TCEAL8
2.31495e-07	0.295683	1.22747	0.278	0.596	0.00847294	27	PSMA2
1.01158e-08	0.294167	1.22618	0.139	0.377	0.000370249	27	TRAPPC4
7.27362e-12	0.293818	1.22588	0.938	0.877	2.66222e-07	27	NAMPT
1.9397e-09	0.292565	1.22482	0.206	0.51	7.0995e-05	27	SMNDC1
2.02161e-08	0.29173	1.22411	0.225	0.525	0.000739929	27	PABPC4
4.23613e-08	0.291416	1.22384	0.225	0.516	0.00155047	27	COX5A
7.91985e-07	0.291306	1.22375	0.091	0.26	0.0289874	27	PHB
3.25522e-08	0.290874	1.22338	0.153	0.397	0.00119144	27	RAB5B
3.47689e-09	0.290604	1.22315	0.211	0.512	0.000127258	27	NRBP1
5.58209e-09	0.290406	1.22298	0.077	0.275	0.00020431	27	MRPL13
1.53002e-07	0.289809	1.22248	0.177	0.412	0.00560003	27	EPS15L1
2.70797e-07	0.289611	1.22231	0.172	0.409	0.00991145	27	MRPL20
2.71921e-09	0.28955	1.22226	0.153	0.415	9.95258e-05	27	RBM22
1.15919e-12	0.289491	1.22221	0.115	0.401	4.24276e-08	27	SDF2
3.19462e-08	0.289254	1.22201	0.22	0.514	0.00116926	27	RAB5C
5.16726e-10	0.288271	1.22118	0.23	0.563	1.89127e-05	27	GHITM
7.32251e-11	0.287823	1.2208	0.148	0.433	2.68011e-06	27	SCAND1
2.00777e-07	0.286711	1.21986	0.081	0.255	0.00734865	27	STOML2
1.20048e-07	0.286438	1.21963	0.086	0.271	0.00439389	27	YKT6
1.29046e-07	0.286216	1.21944	0.139	0.356	0.00472321	27	C1QBP
2.43257e-09	0.285413	1.21876	0.134	0.38	8.90346e-05	27	CALM3
1.349e-06	0.28451	1.218	0.292	0.603	0.0493747	27	SRP19
4.095e-08	0.284019	1.21758	0.12	0.333	0.00149881	27	FEZ2
1.12203e-07	0.283729	1.21734	0.124	0.339	0.00410675	27	RMND5A
5.79395e-10	0.283637	1.21726	0.1	0.335	2.12064e-05	27	FLII
1.95962e-09	0.283329	1.217	0.172	0.449	7.17241e-05	27	SLBP
7.06949e-08	0.281962	1.21585	0.234	0.524	0.0025875	27	OSER1
2.36993e-08	0.281738	1.21566	0.172	0.428	0.000867419	27	ATL2
5.47407e-10	0.280046	1.21423	0.187	0.487	2.00356e-05	27	SDHA
5.06489e-08	0.277444	1.21205	0.086	0.274	0.0018538	27	DDX19A
1.42818e-13	0.277232	1.21187	0.144	0.462	5.2273e-09	27	WBP2
4.36563e-10	0.276376	1.21115	0.191	0.493	1.59787e-05	27	ROMO1
6.12731e-08	0.274438	1.20952	0.139	0.358	0.00224266	27	MDH2
6.08916e-09	0.272077	1.20754	0.225	0.542	0.000222869	27	NEDD8
6.80453e-07	0.27078	1.20646	0.297	0.627	0.0249052	27	NDUFA13
1.12108e-07	0.27077	1.20645	0.258	0.56	0.00410326	27	HMBOX1
6.45936e-08	0.269895	1.20572	0.081	0.264	0.00236419	27	GABBR1
1.06709e-07	0.269732	1.20558	0.115	0.315	0.00390566	27	ZNF592
1.25315e-06	0.266656	1.20302	0.215	0.46	0.0458664	27	UBN2
3.24364e-08	0.265273	1.20186	0.177	0.433	0.0011872	27	LARS
2.6756e-08	0.264718	1.2014	0.239	0.547	0.000979298	27	RTRAF
1.93516e-07	0.263619	1.20049	0.096	0.284	0.00708286	27	ZBED4
4.73869e-07	0.26258	1.19962	0.115	0.306	0.0173441	27	TMEM70
1.22953e-07	0.260002	1.19748	0.12	0.327	0.00450019	27	TERF1
4.27549e-08	0.259635	1.19718	0.077	0.262	0.00156487	27	RETREG2
5.77474e-08	0.259544	1.1971	0.249	0.551	0.00211361	27	ATP5F1D
4.19181e-11	0.259528	1.19709	0.167	0.478	1.53424e-06	27	DERL1
1.50431e-07	0.257562	1.19546	0.244	0.532	0.00550592	27	MESD
1.28492e-08	0.257223	1.19518	0.177	0.443	0.000470295	27	VEGFB
2.02589e-12	0.256712	1.19475	0.129	0.423	7.41498e-08	27	ADIPOR1
9.09015e-07	0.25401	1.19252	0.096	0.267	0.0332708	27	MLH1
1.23754e-08	0.253551	1.19214	0.134	0.363	0.000452954	27	EFHD2
5.73336e-09	0.253486	1.19208	0.129	0.36	0.000209847	27	BCAP29
1.61168e-08	0.253387	1.192	0.167	0.423	0.000589891	27	PHB2
4.01709e-11	0.250943	1.18999	0.11	0.363	1.47029e-06	27	DDX39A
9.67893e-12	-0.250014	0.840888	0.234	0.579	3.54258e-07	27	TRAPPC10
1.02069e-10	-0.250099	0.840838	0.1	0.342	3.73584e-06	27	CTIF
9.06667e-18	-0.250194	0.840783	0.1	0.446	3.31849e-13	27	MYSM1
4.13801e-12	-0.250304	0.840719	0.301	0.666	1.51455e-07	27	PHIP
1.70425e-10	-0.250397	0.840665	0.086	0.315	6.23771e-06	27	TRNAU1AP
1.37266e-13	-0.251063	0.840277	0.124	0.427	5.02406e-09	27	CUTA
1.33645e-11	-0.251083	0.840266	0.359	0.761	4.89152e-07	27	SRSF7
1.96852e-08	-0.251114	0.840247	0.115	0.331	0.0007205	27	CTTN
4.45492e-09	-0.251318	0.840129	0.206	0.488	0.000163055	27	NBDY
2.1577e-11	-0.251411	0.840075	0.11	0.367	7.89739e-07	27	CABIN1
2.30172e-08	-0.251857	0.839815	0.115	0.326	0.000842452	27	CLSTN1
4.05117e-08	-0.251879	0.839802	0.096	0.288	0.00148277	27	ZNF586
6.3519e-10	-0.252162	0.839637	0.062	0.266	2.32486e-05	27	PRKACA
3.53843e-12	-0.252179	0.839627	0.163	0.476	1.2951e-07	27	LARP4
6.03114e-13	-0.252887	0.839216	0.301	0.697	2.20746e-08	27	TMF1
2.12996e-10	-0.253069	0.839109	0.148	0.417	7.79588e-06	27	CHMP1B
1.9232e-10	-0.253443	0.838892	0.081	0.307	7.0391e-06	27	CWF19L1
3.32373e-12	-0.253858	0.838651	0.11	0.379	1.21652e-07	27	ATG14
2.17671e-14	-0.253997	0.83857	0.158	0.495	7.96699e-10	27	FAF2
6.76045e-11	-0.254691	0.838167	0.172	0.467	2.47439e-06	27	AVL9
1.23209e-10	-0.254737	0.83814	0.096	0.335	4.50956e-06	27	PSMB9
3.08088e-07	-0.255098	0.83793	0.383	0.694	0.0112763	27	XBP1
1.75773e-11	-0.255627	0.837623	0.077	0.317	6.43345e-07	27	NDUFV1
2.88414e-14	-0.255889	0.837471	0.115	0.423	1.05562e-09	27	ELAVL1
9.84828e-11	-0.256478	0.837129	0.11	0.361	3.60457e-06	27	SCARB2
1.17928e-11	-0.257174	0.836725	0.239	0.588	4.31627e-07	27	ANAPC16
1.32741e-11	-0.258069	0.836206	0.191	0.496	4.85846e-07	27	EID1
2.58128e-07	-0.258406	0.836011	0.091	0.267	0.00944773	27	TIGAR
1.00101e-06	-0.258453	0.835984	0.378	0.687	0.0366381	27	TBC1D22A
2.56649e-10	-0.2597	0.835262	0.115	0.358	9.39359e-06	27	MED14
7.3553e-17	-0.260388	0.834863	0.201	0.596	2.69211e-12	27	DHX9
1.59388e-12	-0.260457	0.834824	0.163	0.475	5.83378e-08	27	LRPPRC
2.90006e-08	-0.260459	0.834822	0.167	0.409	0.00106145	27	RSRC1
5.43648e-13	-0.260788	0.834632	0.129	0.431	1.98981e-08	27	STX4
1.60141e-12	-0.260882	0.834577	0.148	0.449	5.86131e-08	27	ZXDC
3.44806e-15	-0.26123	0.834377	0.182	0.549	1.26203e-10	27	ZNF800
5.58826e-15	-0.261479	0.834232	0.234	0.63	2.04536e-10	27	CCT4
9.36807e-12	-0.261548	0.834193	0.12	0.391	3.42881e-07	27	FUNDC2
1.14487e-06	-0.262073	0.833889	0.306	0.562	0.0419035	27	ABL2
4.12215e-15	-0.262332	0.833739	0.081	0.379	1.50875e-10	27	TMEM259
2.4027e-08	-0.262962	0.833375	0.081	0.27	0.000879413	27	SYNJ1
1.0505e-09	-0.26316	0.833261	0.368	0.751	3.84495e-05	27	NUP98
1.81187e-08	-0.263221	0.833226	0.359	0.706	0.000663163	27	NUMB
1.68088e-13	-0.263545	0.833039	0.196	0.55	6.15219e-09	27	EMD
8.43388e-11	-0.263628	0.83299	0.282	0.629	3.08689e-06	27	PIK3C2A
5.2075e-13	-0.264402	0.832543	0.172	0.497	1.906e-08	27	SNHG7
1.23848e-15	-0.265334	0.832006	0.124	0.455	4.53295e-11	27	DLST
2.91622e-16	-0.265844	0.831712	0.153	0.521	1.06736e-11	27	ATXN7
2.73505e-11	-0.26598	0.831634	0.081	0.323	1.00106e-06	27	ATXN7L3B
1.16352e-14	-0.265981	0.831633	0.096	0.395	4.25861e-10	27	BAG5
3.53621e-13	-0.266362	0.831414	0.263	0.671	1.29429e-08	27	RIOK3
1.90099e-13	-0.266508	0.83133	0.201	0.546	6.95782e-09	27	ADNP
2.77501e-09	-0.266937	0.831082	0.081	0.286	0.000101568	27	UTP11
8.47504e-14	-0.26774	0.83062	0.172	0.521	3.10195e-09	27	NPLOC4
1.68079e-13	-0.267956	0.830496	0.072	0.338	6.15187e-09	27	TMX1
2.68363e-09	-0.268112	0.830406	0.388	0.768	9.82236e-05	27	XRCC5
2.61706e-12	-0.268114	0.830405	0.191	0.502	9.57871e-08	27	LACTB
8.52744e-07	-0.268138	0.830391	0.33	0.602	0.0312113	27	COG5
1.0807e-11	-0.26814	0.830389	0.225	0.563	3.95548e-07	27	KDSR
4.08286e-07	-0.268711	0.830061	0.12	0.308	0.0149437	27	CHKA
1.01948e-18	-0.268808	0.830005	0.167	0.575	3.7314e-14	27	PRPF8
6.41744e-12	-0.268885	0.829961	0.129	0.413	2.34885e-07	27	PCYT1A
2.75874e-08	-0.269074	0.829852	0.105	0.304	0.00100973	27	YTHDC2
2.38596e-11	-0.269082	0.829847	0.321	0.691	8.73285e-07	27	KDM4C
6.04902e-14	-0.269194	0.829783	0.153	0.482	2.214e-09	27	GOLT1B
1.35673e-11	-0.269225	0.829765	0.067	0.304	4.96578e-07	27	BET1L
5.25741e-10	-0.269411	0.829658	0.191	0.477	1.92427e-05	27	MLLT10
2.53427e-13	-0.27009	0.829268	0.211	0.579	9.27569e-09	27	WIPF2
1.77963e-13	-0.270356	0.829115	0.244	0.622	6.51361e-09	27	RBMX
1.32643e-08	-0.27085	0.828831	0.306	0.616	0.000485485	27	KIF1B
7.07769e-12	-0.271313	0.828565	0.091	0.341	2.5905e-07	27	QSER1
7.24446e-12	-0.271346	0.828546	0.335	0.751	2.65155e-07	27	HP1BP3
3.58266e-10	-0.271503	0.828456	0.191	0.467	1.31129e-05	27	FBXO42
8.24595e-13	-0.271984	0.82818	0.139	0.447	3.0181e-08	27	MARF1
9.60303e-13	-0.27214	0.82809	0.11	0.387	3.51481e-08	27	ATL3
1.77088e-08	-0.27218	0.828067	0.421	0.774	0.000648159	27	MORF4L2
1.05577e-11	-0.272702	0.827768	0.249	0.606	3.86422e-07	27	AFTPH
1.94222e-15	-0.272782	0.827722	0.182	0.561	7.10872e-11	27	KDM4B
7.76035e-17	-0.273491	0.827315	0.163	0.547	2.84037e-12	27	TOX4
5.31906e-10	-0.273549	0.827282	0.124	0.365	1.94683e-05	27	SIL1
9.40879e-14	-0.274009	0.827018	0.148	0.469	3.44371e-09	27	PSMB2
2.90532e-09	-0.274124	0.826952	0.062	0.255	0.000106338	27	MALSU1
7.49097e-09	-0.274194	0.826912	0.34	0.664	0.000274177	27	SOS2
4.13755e-09	-0.274383	0.826804	0.067	0.257	0.000151438	27	STK11
1.37969e-10	-0.274516	0.826728	0.077	0.301	5.04979e-06	27	POLR1C
2.48834e-08	-0.274612	0.826672	0.182	0.424	0.000910759	27	TFCP2
8.56575e-18	-0.274867	0.826526	0.239	0.641	3.13515e-13	27	VPS13C
2.96539e-12	-0.275158	0.82636	0.105	0.376	1.08536e-07	27	RUFY2
2.18125e-14	-0.275201	0.826335	0.1	0.399	7.98359e-10	27	SART3
5.41749e-14	-0.27538	0.826233	0.12	0.428	1.98286e-09	27	UBA1
2.30924e-08	-0.27593	0.825918	0.44	0.817	0.000845205	27	PAFAH1B1
3.06936e-11	-0.27598	0.825889	0.077	0.311	1.12341e-06	27	RNPC3
1.45348e-10	-0.276205	0.82576	0.23	0.55	5.31988e-06	27	OSBPL9
3.29115e-10	-0.276206	0.82576	0.072	0.284	1.20459e-05	27	KMT2D
3.34722e-12	-0.276545	0.825566	0.139	0.433	1.22511e-07	27	BCL3
1.96116e-12	-0.277028	0.82529	0.124	0.407	7.17805e-08	27	IMP3
1.61559e-13	-0.277117	0.825239	0.158	0.489	5.91323e-09	27	EFR3A
7.20613e-11	-0.277368	0.825095	0.177	0.471	2.63751e-06	27	CCDC186
1.73928e-08	-0.277378	0.825089	0.129	0.351	0.000636595	27	AC006001.2
3.37745e-11	-0.277664	0.824926	0.081	0.317	1.23618e-06	27	VHL
6.8728e-12	-0.277706	0.824902	0.139	0.424	2.51551e-07	27	GGA2
1.24258e-09	-0.27807	0.824694	0.292	0.614	4.54795e-05	27	KDM6B
5.33162e-14	-0.278904	0.824217	0.254	0.662	1.95143e-09	27	SYF2
3.42215e-13	-0.279012	0.824155	0.297	0.716	1.25254e-08	27	C11orf58
3.40964e-07	-0.279122	0.824093	0.172	0.383	0.0124796	27	AKNA
2.22988e-09	-0.279143	0.82408	0.148	0.393	8.16159e-05	27	KLHL5
1.83469e-14	-0.279159	0.824072	0.215	0.596	6.71513e-10	27	TP53BP2
1.12428e-08	-0.279564	0.82384	0.077	0.266	0.000411497	27	ANKRD27
6.40738e-13	-0.279815	0.823697	0.086	0.353	2.34517e-08	27	RANBP10
1.48878e-12	-0.28057	0.823266	0.139	0.437	5.44908e-08	27	DNAJC5
7.45099e-10	-0.280705	0.823188	0.124	0.372	2.72714e-05	27	SNX4
4.91447e-09	-0.281102	0.822962	0.344	0.69	0.000179874	27	PTEN
8.21852e-14	-0.281132	0.822945	0.115	0.414	3.00806e-09	27	SFT2D2
1.34685e-08	-0.28217	0.822353	0.33	0.658	0.00049296	27	LIMS1
1.59016e-10	-0.282226	0.822321	0.258	0.587	5.82016e-06	27	PPP2R5E
1.37895e-10	-0.282282	0.822289	0.201	0.506	5.04711e-06	27	LONP2
9.45719e-15	-0.282297	0.822281	0.282	0.708	3.46142e-10	27	HBP1
5.47372e-09	-0.28231	0.822274	0.402	0.762	0.000200344	27	UBR5
1.61033e-07	-0.282513	0.822157	0.254	0.517	0.00589398	27	IARS
7.97293e-09	-0.282737	0.82203	0.349	0.711	0.000291817	27	G3BP2
5.85076e-11	-0.282956	0.821905	0.1	0.35	2.14144e-06	27	PYROXD1
2.3702e-10	-0.283566	0.821558	0.086	0.312	8.67516e-06	27	LAMTOR1
5.70294e-07	-0.283906	0.821364	0.254	0.504	0.0208733	27	PHACTR4
5.52788e-07	-0.284153	0.821224	0.349	0.645	0.0202326	27	HM13
1.46467e-08	-0.284865	0.820819	0.455	0.85	0.000536085	27	SON
1.75948e-14	-0.285443	0.82049	0.086	0.373	6.43988e-10	27	ELK4
6.99397e-07	-0.285527	0.820442	0.124	0.306	0.0255986	27	SLC25A13
5.8697e-13	-0.285606	0.820397	0.129	0.426	2.14837e-08	27	TPT1-AS1
3.10311e-14	-0.28588	0.820241	0.091	0.38	1.13577e-09	27	PMPCB
1.31654e-17	-0.28625	0.820031	0.23	0.667	4.81866e-13	27	PPP4R3B
9.8743e-15	-0.286356	0.819971	0.273	0.703	3.61409e-10	27	PJA2
4.68611e-12	-0.286664	0.819796	0.278	0.649	1.71516e-07	27	RANBP9
2.84e-11	-0.286666	0.819795	0.373	0.78	1.03947e-06	27	TMOD3
1.04884e-14	-0.286835	0.819699	0.244	0.648	3.83886e-10	27	RALY
1.40791e-16	-0.287065	0.819568	0.158	0.527	5.15311e-12	27	CAPRIN1
2.69508e-10	-0.287175	0.819505	0.086	0.309	9.86428e-06	27	ZNF335
1.6693e-13	-0.28748	0.819332	0.072	0.337	6.10981e-09	27	COX19
6.49848e-10	-0.288369	0.818827	0.124	0.363	2.37851e-05	27	ABHD17A
1.37782e-08	-0.288799	0.818583	0.254	0.544	0.000504297	27	HDAC4
8.38075e-10	-0.288944	0.818501	0.096	0.313	3.06744e-05	27	SAP30
2.68994e-13	-0.290055	0.817871	0.139	0.454	9.84543e-09	27	DIP2A
1.30055e-10	-0.290324	0.817718	0.134	0.399	4.76015e-06	27	CHMP4A
5.7368e-13	-0.290838	0.817427	0.148	0.454	2.09972e-08	27	CHMP3
3.53776e-11	-0.290977	0.817348	0.306	0.657	1.29486e-06	27	ARFGEF1
1.63871e-07	-0.291057	0.817303	0.45	0.809	0.00599786	27	MCL1
4.81288e-15	-0.291635	0.816976	0.191	0.555	1.76156e-10	27	HIST1H4C
3.43543e-14	-0.292108	0.816708	0.22	0.594	1.2574e-09	27	ABCF1
2.16961e-07	-0.292762	0.816338	0.478	0.825	0.007941	27	NCL
1.48596e-16	-0.293309	0.816028	0.187	0.579	5.43878e-12	27	PPP2R2D
7.85262e-13	-0.294201	0.815524	0.153	0.463	2.87414e-08	27	ZBTB21
3.79193e-10	-0.294352	0.815438	0.067	0.278	1.38788e-05	27	AC016831.1
6.01549e-11	-0.294488	0.815362	0.148	0.424	2.20173e-06	27	C9orf72
1.07231e-16	-0.295081	0.815027	0.215	0.627	3.92478e-12	27	RNF10
2.63725e-15	-0.29527	0.81492	0.077	0.376	9.6526e-11	27	PSMC2
9.95263e-11	-0.295458	0.814814	0.359	0.76	3.64276e-06	27	WASF2
3.74882e-12	-0.29562	0.814722	0.201	0.535	1.37211e-07	27	PCF11
7.02617e-11	-0.295727	0.814661	0.225	0.55	2.57165e-06	27	NCK2
2.81831e-13	-0.295927	0.814549	0.144	0.453	1.03153e-08	27	M6PR
5.48014e-16	-0.296161	0.814417	0.244	0.65	2.00579e-11	27	U2SURP
7.62933e-10	-0.29627	0.814355	0.297	0.648	2.79241e-05	27	BRWD1
1.20753e-07	-0.296298	0.814339	0.086	0.266	0.00441968	27	DIS3L2
1.1812e-08	-0.296481	0.814236	0.335	0.67	0.000432332	27	TACC1
1.90784e-17	-0.296705	0.81411	0.12	0.472	6.98289e-13	27	PTBP1
2.6841e-12	-0.296796	0.814058	0.325	0.751	9.82409e-08	27	THRAP3
9.93756e-11	-0.297222	0.813818	0.182	0.47	3.63725e-06	27	HEBP2
5.80297e-07	-0.297363	0.813738	0.105	0.283	0.0212394	27	CXXC5
4.67876e-08	-0.298091	0.813328	0.488	0.832	0.00171247	27	RAB1A
1.09024e-11	-0.298291	0.813215	0.062	0.294	3.9904e-07	27	RNF41
1.48129e-08	-0.298647	0.813015	0.072	0.258	0.000542167	27	AC005670.3
1.36602e-12	-0.298742	0.812961	0.354	0.795	4.99976e-08	27	CSDE1
1.4059e-11	-0.298937	0.812851	0.177	0.48	5.14574e-07	27	MARCH5
1.17736e-06	-0.299582	0.812488	0.402	0.724	0.0430925	27	ITSN2
7.9424e-11	-0.29974	0.812399	0.105	0.349	2.907e-06	27	SLC39A1
7.81794e-10	-0.300004	0.81225	0.072	0.277	2.86145e-05	27	FTSJ1
3.16763e-10	-0.300231	0.812122	0.1	0.332	1.15938e-05	27	WBP4
9.30703e-12	-0.300666	0.811877	0.167	0.463	3.40646e-07	27	PARP14
2.35112e-11	-0.301599	0.811353	0.081	0.316	8.60532e-07	27	SRCAP
2.15396e-12	-0.301749	0.811268	0.196	0.522	7.88372e-08	27	HSPA4
4.22519e-13	-0.301991	0.811132	0.081	0.345	1.54646e-08	27	PDPK1
6.41354e-10	-0.302143	0.811047	0.344	0.697	2.34742e-05	27	SENP6
1.96579e-10	-0.30252	0.810835	0.215	0.521	7.19497e-06	27	KIDINS220
6.84899e-17	-0.302571	0.810806	0.239	0.669	2.5068e-12	27	RBM33
2.28566e-09	-0.302651	0.810761	0.067	0.262	8.36573e-05	27	NCBP1
3.36066e-18	-0.30274	0.810711	0.177	0.584	1.23003e-13	27	SAFB2
1.63722e-14	-0.303241	0.81043	0.091	0.386	5.99241e-10	27	ADPGK
2.93079e-21	-0.303442	0.810317	0.163	0.596	1.0727e-16	27	CCNK
7.17143e-09	-0.303476	0.810298	0.124	0.347	0.000262482	27	WDR44
9.84434e-16	-0.304386	0.809787	0.1	0.417	3.60313e-11	27	FUBP3
6.38845e-11	-0.304654	0.809636	0.057	0.272	2.33824e-06	27	SMARCD1
4.36693e-16	-0.305036	0.809422	0.139	0.489	1.59834e-11	27	DDX42
1.74203e-08	-0.305474	0.809177	0.397	0.738	0.000637599	27	RB1CC1
1.32026e-07	-0.305996	0.808884	0.325	0.637	0.00483227	27	UGP2
6.38253e-08	-0.30624	0.808747	0.278	0.563	0.00233607	27	PIBF1
2.65648e-15	-0.3073	0.808153	0.134	0.466	9.72299e-11	27	ZNF24
4.70992e-10	-0.307538	0.80802	0.072	0.286	1.72388e-05	27	MED31
1.37535e-09	-0.308116	0.807696	0.273	0.605	5.03391e-05	27	PDS5B
4.17468e-13	-0.308141	0.807682	0.278	0.656	1.52797e-08	27	PNRC2
9.47212e-15	-0.308158	0.807672	0.11	0.427	3.46689e-10	27	OTUD5
3.94569e-10	-0.308741	0.807346	0.12	0.365	1.44416e-05	27	ZNF277
6.35062e-09	-0.308794	0.807316	0.11	0.327	0.000232439	27	SHPRH
1.34567e-14	-0.308828	0.807297	0.316	0.736	4.92527e-10	27	STAU1
2.86396e-09	-0.309054	0.807171	0.11	0.332	0.000104824	27	PPM1D
1.62545e-13	-0.309174	0.807104	0.206	0.559	5.9493e-09	27	PPHLN1
3.90713e-10	-0.309381	0.806988	0.144	0.404	1.43005e-05	27	ARL13B
9.70353e-12	-0.309531	0.806904	0.139	0.416	3.55159e-07	27	RPTOR
2.30635e-08	-0.309713	0.806802	0.201	0.453	0.000844147	27	SPATS2L
6.2499e-10	-0.310025	0.806628	0.402	0.785	2.28753e-05	27	NCOR1
1.03618e-12	-0.310365	0.806438	0.091	0.363	3.79254e-08	27	SNHG1
1.77131e-09	-0.310676	0.806264	0.163	0.415	6.48318e-05	27	JPX
1.74774e-11	-0.310961	0.806105	0.086	0.329	6.39691e-07	27	ACO1
2.89589e-12	-0.311132	0.806009	0.278	0.649	1.05992e-07	27	PCGF5
2.49388e-12	-0.311362	0.805881	0.306	0.715	9.12785e-08	27	FXR1
2.45929e-12	-0.31169	0.805697	0.349	0.77	9.00125e-08	27	FNBP4
2.09545e-13	-0.311877	0.805593	0.292	0.708	7.66956e-09	27	SF3B2
2.82184e-15	-0.312401	0.805301	0.153	0.499	1.03282e-10	27	PRPF6
2.599e-09	-0.313329	0.804782	0.12	0.349	9.5126e-05	27	CYB5R4
2.75151e-11	-0.313578	0.804643	0.33	0.706	1.00708e-06	27	GPATCH8
6.3524e-11	-0.31402	0.804397	0.086	0.322	2.32504e-06	27	PUF60
1.01984e-11	-0.314073	0.804368	0.129	0.397	3.73272e-07	27	MAP3K3
1.43149e-08	-0.314077	0.804365	0.45	0.813	0.000523938	27	PPP6R3
1.03137e-14	-0.314096	0.804355	0.115	0.433	3.77493e-10	27	ZNF791
2.84106e-10	-0.314421	0.804174	0.086	0.314	1.03986e-05	27	RANGAP1
1.02896e-07	-0.31478	0.803974	0.191	0.426	0.00376608	27	TBC1D1
7.94023e-10	-0.314842	0.803939	0.057	0.257	2.9062e-05	27	ZDHHC3
7.7991e-08	-0.315493	0.803577	0.105	0.295	0.00285455	27	HPRT1
1.57588e-12	-0.315558	0.80354	0.201	0.542	5.76788e-08	27	ALKBH5
6.26577e-07	-0.315704	0.803459	0.163	0.368	0.0229333	27	GALNT2
5.3408e-12	-0.315739	0.80344	0.172	0.482	1.95478e-07	27	EPB41L4A-AS1
1.09567e-16	-0.316603	0.802958	0.086	0.408	4.01025e-12	27	PRPF38A
1.34449e-13	-0.316912	0.802786	0.081	0.353	4.92097e-09	27	GDI1
1.27355e-12	-0.317714	0.80234	0.077	0.33	4.66133e-08	27	DENND6A
2.31842e-09	-0.31803	0.802165	0.144	0.384	8.48565e-05	27	PPA2
4.05144e-17	-0.318088	0.802132	0.158	0.536	1.48287e-12	27	QRICH1
2.76255e-09	-0.318319	0.802004	0.077	0.278	0.000101112	27	GLOD4
2.14109e-08	-0.319927	0.80111	0.321	0.633	0.00078366	27	NF1
2.50298e-08	-0.319934	0.801107	0.072	0.255	0.000916117	27	NOL8
1.5188e-10	-0.320154	0.800984	0.172	0.447	5.55896e-06	27	UBE2Q2
4.24286e-12	-0.320246	0.800933	0.402	0.81	1.55293e-07	27	EIF3A
1.22435e-13	-0.320628	0.800721	0.239	0.622	4.48125e-09	27	PPFIA1
6.90669e-11	-0.320709	0.800676	0.215	0.529	2.52792e-06	27	CDR2
1.78647e-09	-0.320749	0.800654	0.062	0.26	6.53867e-05	27	UNKL
1.09008e-08	-0.32082	0.800615	0.474	0.827	0.00039898	27	USP34
5.77964e-13	-0.320889	0.800577	0.153	0.466	2.11541e-08	27	OTUD4
2.19485e-12	-0.321115	0.800451	0.105	0.376	8.03337e-08	27	MBTD1
3.71195e-11	-0.321238	0.800383	0.187	0.483	1.35861e-06	27	TMEM263
9.31134e-08	-0.321683	0.800136	0.077	0.253	0.00340804	27	PTPRS
1.96952e-16	-0.322033	0.799942	0.167	0.54	7.20865e-12	27	CCNT2
1.44861e-08	-0.322072	0.79992	0.1	0.302	0.000530205	27	NIPSNAP2
4.89774e-14	-0.322369	0.799755	0.153	0.485	1.79262e-09	27	ZNF106
2.8108e-08	-0.323303	0.799238	0.091	0.286	0.00102878	27	PDLIM4
1.57418e-10	-0.323548	0.799102	0.1	0.339	5.76167e-06	27	EI24
1.07646e-09	-0.32383	0.798946	0.397	0.751	3.93997e-05	27	SEC31A
9.60042e-07	-0.323977	0.798864	0.12	0.296	0.0351385	27	FNBP1L
9.57174e-11	-0.324517	0.798566	0.301	0.658	3.50335e-06	27	LRCH3
5.65891e-13	-0.324884	0.798362	0.124	0.418	2.07122e-08	27	MARS
3.3426e-16	-0.325069	0.79826	0.22	0.626	1.22342e-11	27	GIGYF2
6.67172e-08	-0.325223	0.798175	0.096	0.286	0.00244192	27	AL021707.1
6.37592e-12	-0.325507	0.798018	0.301	0.683	2.33365e-07	27	GSPT1
3.88993e-15	-0.325582	0.797976	0.172	0.527	1.42375e-10	27	UBXN7
1.41705e-10	-0.325639	0.797945	0.134	0.392	5.18655e-06	27	AK4
9.21159e-10	-0.325935	0.797781	0.096	0.318	3.37153e-05	27	DIMT1
8.10344e-09	-0.326445	0.797499	0.282	0.573	0.000296594	27	INTS6
1.39154e-11	-0.326467	0.797487	0.115	0.381	5.09317e-07	27	TXNDC5
4.23345e-14	-0.326598	0.797414	0.297	0.706	1.54948e-09	27	TAF15
5.21841e-08	-0.326741	0.797336	0.249	0.515	0.00190999	27	MYO9A
3.94756e-12	-0.32773	0.796789	0.134	0.418	1.44485e-07	27	GID8
1.1198e-11	-0.32783	0.796734	0.11	0.37	4.09856e-07	27	SLC30A5
8.10689e-07	-0.327932	0.796678	0.431	0.73	0.029672	27	SND1
1.58316e-08	-0.328003	0.796638	0.077	0.265	0.000579452	27	ZNF432
3.31911e-09	-0.328079	0.796596	0.163	0.419	0.000121483	27	EYA3
2.3041e-11	-0.328392	0.796424	0.163	0.447	8.43324e-07	27	ENO2
7.17543e-14	-0.328441	0.796397	0.096	0.385	2.62628e-09	27	PSMC3
7.05672e-08	-0.32885	0.796171	0.077	0.252	0.00258283	27	DDHD2
8.71956e-11	-0.328938	0.796123	0.144	0.414	3.19145e-06	27	TXNDC12
5.15932e-11	-0.32905	0.796061	0.321	0.681	1.88836e-06	27	ACAP2
6.89696e-11	-0.329115	0.796025	0.077	0.299	2.52435e-06	27	NEU1
7.14804e-07	-0.330256	0.795395	0.325	0.591	0.0261626	27	CRY1
3.0194e-15	-0.33037	0.795333	0.1	0.412	1.10513e-10	27	CTDSP2
3.01726e-07	-0.330663	0.795171	0.081	0.25	0.0110435	27	LRRC37A2
3.87607e-10	-0.330928	0.795025	0.139	0.392	1.41868e-05	27	PRKCI
2.20833e-11	-0.331501	0.794709	0.215	0.533	8.08272e-07	27	LCOR
2.08104e-12	-0.331864	0.794509	0.129	0.418	7.6168e-08	27	IPO5
1.25392e-10	-0.331981	0.794445	0.057	0.273	4.58946e-06	27	MTG1
4.25347e-14	-0.332018	0.794424	0.22	0.598	1.55681e-09	27	DNAJC7
5.0371e-09	-0.332511	0.794153	0.115	0.336	0.000184363	27	UGDH
4.74532e-07	-0.332609	0.794099	0.086	0.257	0.0173684	27	TMEM168
3.24935e-09	-0.333106	0.793826	0.139	0.376	0.000118929	27	CKAP4
7.29441e-11	-0.333857	0.793413	0.211	0.524	2.66983e-06	27	MAP4K3
8.73042e-15	-0.33431	0.793163	0.201	0.567	3.19542e-10	27	PPM1B
2.62005e-09	-0.334527	0.793044	0.187	0.458	9.58965e-05	27	PI4KA
5.28778e-20	-0.334695	0.792952	0.158	0.578	1.93538e-15	27	SFSWAP
5.27358e-12	-0.335397	0.792566	0.067	0.309	1.93018e-07	27	KXD1
2.46775e-13	-0.336145	0.792155	0.287	0.687	9.0322e-09	27	MORC3
1.06642e-13	-0.336645	0.791881	0.072	0.339	3.90319e-09	27	BROX
3.2214e-14	-0.336649	0.791878	0.234	0.626	1.17907e-09	27	OGT
1.59442e-15	-0.336652	0.791877	0.263	0.699	5.83575e-11	27	MARCH7
1.04822e-10	-0.336885	0.791749	0.144	0.412	3.83657e-06	27	UBALD2
3.43831e-13	-0.337278	0.791533	0.043	0.281	1.25846e-08	27	UCHL5
5.69825e-16	-0.337902	0.791191	0.148	0.507	2.08562e-11	27	MEF2D
1.0671e-14	-0.338022	0.791125	0.268	0.68	3.90569e-10	27	PNN
1.10555e-11	-0.338458	0.790886	0.354	0.753	4.04641e-07	27	ZNF638
1.01034e-13	-0.338832	0.790681	0.072	0.337	3.69794e-09	27	ERAP1
1.02838e-12	-0.339134	0.790515	0.129	0.426	3.76399e-08	27	ZDHHC17
3.51857e-07	-0.339241	0.790457	0.34	0.635	0.0128783	27	SRPK2
2.43323e-07	-0.339318	0.790415	0.091	0.264	0.00890588	27	MAPKBP1
2.09566e-10	-0.339422	0.790358	0.077	0.299	7.67034e-06	27	MOGS
2.66327e-09	-0.339513	0.790308	0.172	0.415	9.74783e-05	27	EVL
2.0342e-12	-0.339541	0.790293	0.086	0.345	7.44537e-08	27	EFTUD2
3.83297e-10	-0.339712	0.790199	0.096	0.324	1.4029e-05	27	TRIOBP
7.71864e-08	-0.339785	0.790159	0.086	0.265	0.0028251	27	IFFO2
1.72933e-14	-0.340208	0.789928	0.105	0.407	6.32951e-10	27	VPS37A
6.75611e-12	-0.341237	0.789364	0.081	0.334	2.4728e-07	27	KAT7
3.46212e-16	-0.341285	0.789338	0.167	0.541	1.26717e-11	27	SREK1
8.61826e-07	-0.341313	0.789322	0.1	0.266	0.0315437	27	TMX4
7.69553e-14	-0.341381	0.789285	0.196	0.549	2.81664e-09	27	GNL3
2.32384e-09	-0.34139	0.789281	0.263	0.568	8.5055e-05	27	ZFX
4.9107e-18	-0.341634	0.789147	0.215	0.641	1.79737e-13	27	SRSF2
2.48509e-14	-0.341662	0.789132	0.239	0.622	9.09569e-10	27	FOXK2
1.29521e-14	-0.342048	0.78892	0.301	0.735	4.74058e-10	27	LSM14A
4.82299e-11	-0.342364	0.788748	0.144	0.416	1.76526e-06	27	ALG13
1.68713e-09	-0.342762	0.78853	0.072	0.278	6.17507e-05	27	POLR3C
9.79157e-19	-0.34306	0.788367	0.153	0.549	3.58381e-14	27	SNX1
1.18312e-09	-0.343573	0.788087	0.378	0.735	4.33035e-05	27	BTAF1
1.50558e-09	-0.343586	0.78808	0.081	0.288	5.51056e-05	27	WDTC1
3.1566e-08	-0.343621	0.788061	0.077	0.257	0.00115535	27	DEDD2
1.32411e-11	-0.343661	0.788039	0.1	0.355	4.84639e-07	27	PILRB
3.46583e-09	-0.343757	0.787986	0.091	0.304	0.000126853	27	LY6E
4.03121e-07	-0.343818	0.787953	0.096	0.265	0.0147546	27	PLEKHA7
1.08798e-11	-0.344978	0.78732	0.105	0.369	3.98213e-07	27	MAEA
8.42831e-09	-0.345129	0.787238	0.144	0.373	0.000308484	27	VPS8
1.29976e-11	-0.345291	0.787149	0.301	0.678	4.75724e-07	27	PPP2R2A
4.77219e-12	-0.345867	0.786835	0.287	0.654	1.74667e-07	27	GATAD2B
5.3471e-17	-0.346251	0.786625	0.22	0.638	1.95709e-12	27	CDC37
2.36756e-12	-0.346357	0.786568	0.373	0.787	8.6655e-08	27	SERBP1
7.63556e-15	-0.346496	0.786492	0.325	0.772	2.79469e-10	27	PUM1
1.66574e-11	-0.346951	0.786244	0.096	0.344	6.09677e-07	27	FEM1B
6.655e-15	-0.347097	0.786164	0.167	0.526	2.4358e-10	27	NUDC
1.35768e-13	-0.347617	0.785881	0.091	0.371	4.96926e-09	27	TMED4
3.65366e-08	-0.348348	0.785483	0.416	0.762	0.00133728	27	PPP1R12A
5.66431e-13	-0.349427	0.784896	0.11	0.395	2.07319e-08	27	EEF1AKMT2
8.71271e-09	-0.349578	0.784813	0.105	0.315	0.000318894	27	TTC7A
7.26289e-10	-0.350296	0.784423	0.077	0.288	2.65829e-05	27	DGCR2
2.00322e-14	-0.350644	0.784234	0.086	0.375	7.33197e-10	27	TMEM230
6.27855e-12	-0.350809	0.784144	0.167	0.471	2.29801e-07	27	MYADM
1.6512e-12	-0.350819	0.784139	0.11	0.385	6.04354e-08	27	TM2D3
2.39098e-13	-0.351115	0.783978	0.077	0.343	8.75121e-09	27	SCAMP2
2.55194e-09	-0.351182	0.783942	0.062	0.257	9.34035e-05	27	CFAP298
5.79296e-10	-0.351255	0.783902	0.105	0.332	2.12028e-05	27	PGRMC1
1.8226e-13	-0.351318	0.783868	0.34	0.773	6.67089e-09	27	EIF5
3.13515e-14	-0.352084	0.783452	0.234	0.618	1.1475e-09	27	MTCH1
3.58086e-12	-0.352745	0.783093	0.244	0.592	1.31063e-07	27	VPS13D
6.82816e-12	-0.352884	0.783017	0.182	0.486	2.49917e-07	27	WDR70
1.90952e-13	-0.352888	0.783015	0.196	0.535	6.98904e-09	27	LGALS8
1.25805e-10	-0.35382	0.782509	0.081	0.312	4.60457e-06	27	FAM219A
1.4952e-12	-0.353842	0.782497	0.1	0.369	5.47258e-08	27	PFDN1
6.98694e-10	-0.3549	0.781924	0.239	0.533	2.55729e-05	27	KIAA1109
1.49901e-11	-0.356208	0.781215	0.225	0.552	5.48653e-07	27	BCL6
3.30821e-11	-0.357609	0.780457	0.072	0.299	1.21084e-06	27	SRFBP1
8.6858e-13	-0.357896	0.780302	0.215	0.56	3.17909e-08	27	CSNK1E
2.25355e-17	-0.357986	0.780253	0.148	0.523	8.24821e-13	27	SBNO2
1.42396e-09	-0.358002	0.780244	0.062	0.259	5.21182e-05	27	TMEM214
2.65559e-12	-0.358014	0.780238	0.115	0.391	9.71974e-08	27	CYP51A1
1.91894e-09	-0.358762	0.779833	0.057	0.252	7.02352e-05	27	GATC
3.53998e-13	-0.359099	0.779651	0.096	0.373	1.29567e-08	27	TXLNA
1.48568e-07	-0.359689	0.779333	0.134	0.336	0.00543775	27	TAF4B
4.82582e-14	-0.360046	0.77914	0.23	0.606	1.7663e-09	27	GPBP1L1
1.83611e-13	-0.360138	0.77909	0.139	0.447	6.72033e-09	27	HMGB2
1.60878e-15	-0.360221	0.779045	0.129	0.462	5.88828e-11	27	RALGDS
3.13406e-10	-0.3606	0.778841	0.144	0.4	1.1471e-05	27	AC118549.1
4.67291e-11	-0.360641	0.778818	0.072	0.295	1.71033e-06	27	STX2
4.09144e-10	-0.360853	0.778704	0.344	0.699	1.49751e-05	27	FRYL
8.2092e-12	-0.360939	0.778658	0.455	0.876	3.00465e-07	27	SRRM2
5.1681e-13	-0.361096	0.778573	0.148	0.458	1.89158e-08	27	SLC25A26
1.66867e-16	-0.361362	0.778429	0.201	0.6	6.10748e-12	27	RIF1
1.97699e-07	-0.361434	0.77839	0.139	0.338	0.00723598	27	HSPG2
6.00252e-12	-0.361573	0.778316	0.124	0.403	2.19698e-07	27	ARNT
2.99269e-10	-0.361635	0.778282	0.297	0.657	1.09536e-05	27	GCC2
3.50499e-07	-0.362063	0.778051	0.153	0.354	0.0128286	27	PHF14
3.7341e-14	-0.362363	0.77789	0.115	0.424	1.36672e-09	27	CTCF
4.69122e-10	-0.362682	0.777717	0.124	0.363	1.71703e-05	27	LRRC58
2.01522e-14	-0.362719	0.777697	0.206	0.567	7.3759e-10	27	CSNK1D
3.26623e-08	-0.362811	0.777648	0.144	0.36	0.00119547	27	NEK1
4.46092e-10	-0.363726	0.777155	0.239	0.545	1.63274e-05	27	ELK3
1.38175e-12	-0.363879	0.777073	0.254	0.615	5.05733e-08	27	STX5
9.36267e-08	-0.363891	0.777066	0.225	0.467	0.00342683	27	ACBD6
5.78534e-09	-0.363925	0.777048	0.062	0.251	0.000211749	27	DNHD1
1.99413e-08	-0.36399	0.777013	0.077	0.263	0.000729873	27	MRPL17
1.76916e-11	-0.364061	0.776974	0.081	0.324	6.47532e-07	27	RINT1
5.48779e-09	-0.364415	0.776784	0.081	0.28	0.000200859	27	ZNF433-AS1
2.38825e-12	-0.364527	0.776723	0.191	0.517	8.74125e-08	27	APPBP2
8.33765e-14	-0.364687	0.776637	0.258	0.645	3.05166e-09	27	IPO7
2.6254e-13	-0.364694	0.776633	0.278	0.663	9.60921e-09	27	NDFIP1
1.89732e-14	-0.364818	0.776567	0.067	0.337	6.94437e-10	27	PWP1
1.46965e-07	-0.36502	0.776458	0.349	0.658	0.00537907	27	GPCPD1
1.6328e-11	-0.365044	0.776445	0.172	0.472	5.97622e-07	27	WDR37
7.37977e-11	-0.36516	0.776383	0.254	0.583	2.70107e-06	27	UBR3
5.25628e-08	-0.366603	0.775607	0.086	0.269	0.00192385	27	VKORC1L1
2.77904e-11	-0.366697	0.775556	0.053	0.271	1.01716e-06	27	CDK4
7.518e-12	-0.366845	0.775476	0.278	0.639	2.75166e-07	27	TMED5
1.16985e-13	-0.367387	0.775185	0.33	0.762	4.28177e-09	27	CAPZA1
2.68446e-12	-0.367614	0.775063	0.081	0.333	9.82539e-08	27	PANX1
9.33905e-12	-0.367775	0.774977	0.086	0.334	3.41819e-07	27	SNRPA
2.24155e-09	-0.36793	0.774893	0.297	0.608	8.20428e-05	27	ANKRD10
1.22795e-08	-0.367995	0.774859	0.091	0.29	0.000449443	27	SDHC
1.64625e-09	-0.368087	0.774809	0.1	0.319	6.02544e-05	27	CLCN3
1.7725e-12	-0.368833	0.774409	0.244	0.607	6.48754e-08	27	PA2G4
1.53768e-09	-0.36894	0.774351	0.072	0.274	5.62805e-05	27	BMI1
1.97929e-10	-0.369049	0.774293	0.11	0.35	7.24439e-06	27	KRIT1
4.38562e-14	-0.369113	0.774258	0.297	0.726	1.60518e-09	27	YY1
5.01097e-15	-0.369113	0.774258	0.124	0.443	1.83407e-10	27	FBXO21
2.30232e-13	-0.369134	0.774247	0.072	0.332	8.42671e-09	27	C19orf25
5.90812e-09	-0.36927	0.774174	0.096	0.305	0.000216243	27	TRMT11
4.65963e-11	-0.369797	0.773891	0.148	0.434	1.70547e-06	27	ZMYND11
5.05257e-14	-0.371128	0.773178	0.124	0.43	1.84929e-09	27	TCF20
3.10544e-13	-0.371501	0.772978	0.273	0.663	1.13662e-08	27	COPB1
3.03403e-11	-0.372749	0.77231	0.081	0.321	1.11048e-06	27	TTF1
1.58748e-11	-0.37299	0.77218	0.086	0.333	5.81034e-07	27	ZNHIT3
6.44264e-13	-0.372996	0.772177	0.062	0.313	2.35807e-08	27	WRNIP1
2.92782e-10	-0.373775	0.77176	0.278	0.599	1.07161e-05	27	ASCC3
4.57893e-10	-0.374213	0.771526	0.11	0.345	1.67593e-05	27	EIF2AK2
1.59147e-07	-0.374737	0.771246	0.1	0.287	0.00582493	27	TTC39B
2.51032e-08	-0.375137	0.771032	0.072	0.254	0.000918801	27	TRIM23
6.16954e-11	-0.37534	0.770924	0.11	0.356	2.25811e-06	27	AC074032.1
2.26385e-09	-0.375834	0.77066	0.067	0.26	8.28591e-05	27	SF3B4
2.34021e-09	-0.376479	0.770315	0.081	0.288	8.56542e-05	27	HDAC1
1.69072e-14	-0.376827	0.77013	0.158	0.497	6.18819e-10	27	YY1AP1
4.24754e-09	-0.377628	0.769702	0.297	0.62	0.000155464	27	ABCC1
8.32939e-15	-0.377685	0.769672	0.124	0.447	3.04864e-10	27	PPP3CB
1.68853e-11	-0.378076	0.769463	0.354	0.72	6.18021e-07	27	ZNF644
2.81826e-12	-0.378095	0.769453	0.364	0.749	1.03151e-07	27	HDLBP
5.0309e-12	-0.378384	0.769299	0.378	0.772	1.84136e-07	27	MARK3
1.28166e-08	-0.378838	0.769057	0.081	0.27	0.000469101	27	QSOX1
6.2606e-11	-0.378903	0.769022	0.081	0.318	2.29144e-06	27	IARS2
1.05468e-14	-0.379878	0.768502	0.187	0.543	3.86025e-10	27	CPSF6
7.63687e-18	-0.379943	0.768468	0.234	0.677	2.79517e-13	27	FUBP1
7.37348e-11	-0.380061	0.768405	0.067	0.29	2.69877e-06	27	GPATCH2
4.37255e-12	-0.380949	0.767932	0.306	0.685	1.6004e-07	27	ZMYM2
3.04406e-12	-0.381485	0.767647	0.129	0.416	1.11416e-07	27	ETFA
3.04212e-15	-0.382374	0.767174	0.163	0.509	1.11345e-10	27	LTN1
1.61683e-11	-0.382457	0.76713	0.1	0.353	5.91776e-07	27	TOMM70
7.63003e-11	-0.382483	0.767116	0.072	0.296	2.79267e-06	27	ZNF281
3.88721e-15	-0.383465	0.766594	0.158	0.503	1.42276e-10	27	ELL
2.40382e-12	-0.383745	0.766445	0.254	0.608	8.79821e-08	27	PKN2
2.23701e-14	-0.384082	0.766266	0.1	0.4	8.18768e-10	27	NUP50
8.40859e-14	-0.384451	0.766071	0.144	0.456	3.07763e-09	27	ANKRD13C
5.30216e-10	-0.384464	0.766064	0.383	0.73	1.94064e-05	27	DDX21
3.36384e-10	-0.384719	0.765928	0.115	0.354	1.2312e-05	27	DPP8
1.01676e-12	-0.386161	0.765163	0.167	0.485	3.72144e-08	27	TNPO3
8.84479e-11	-0.386501	0.764983	0.139	0.401	3.23728e-06	27	UBTD2
7.53354e-08	-0.386698	0.764878	0.077	0.25	0.00275735	27	TTC27
2.76549e-09	-0.386945	0.764747	0.1	0.313	0.00010122	27	HEATR5A
8.06788e-15	-0.387246	0.764588	0.34	0.789	2.95292e-10	27	SRRM1
8.73338e-12	-0.3873	0.764559	0.292	0.664	3.19651e-07	27	AMBRA1
3.93816e-08	-0.38741	0.764501	0.077	0.253	0.0014414	27	SUPV3L1
2.96118e-13	-0.387414	0.764499	0.091	0.37	1.08382e-08	27	SUDS3
6.9771e-13	-0.387608	0.764396	0.177	0.5	2.55369e-08	27	WBP1L
7.1989e-15	-0.3877	0.764347	0.273	0.689	2.63487e-10	27	FAM133B
6.85731e-10	-0.387836	0.764275	0.091	0.312	2.50985e-05	27	SETD7
2.13579e-07	-0.388546	0.763899	0.11	0.293	0.00781719	27	JAM3
2.79766e-10	-0.389171	0.763568	0.1	0.333	1.02397e-05	27	PPIP5K2
5.43439e-16	-0.389547	0.763369	0.12	0.451	1.98904e-11	27	UBAP2L
5.21892e-09	-0.389961	0.76315	0.062	0.251	0.000191018	27	AC068282.1
6.11308e-10	-0.390066	0.763094	0.081	0.297	2.23745e-05	27	SLC39A6
4.40404e-13	-0.390074	0.763091	0.167	0.479	1.61192e-08	27	GOLGA8A
2.11929e-15	-0.39047	0.762881	0.191	0.577	7.75683e-11	27	ZC3H13
1.8987e-12	-0.390755	0.76273	0.086	0.342	6.94944e-08	27	SEC24C
2.63209e-12	-0.391404	0.762387	0.115	0.386	9.63373e-08	27	SMARCA4
1.78086e-09	-0.391781	0.762188	0.096	0.308	6.51814e-05	27	BLOC1S2
3.95561e-07	-0.392618	0.761746	0.134	0.327	0.0144779	27	ASPH
3.84477e-12	-0.393352	0.761358	0.34	0.744	1.40722e-07	27	TM9SF3
7.90917e-18	-0.393556	0.761251	0.134	0.503	2.89484e-13	27	SNRPA1
8.26152e-16	-0.393715	0.761167	0.23	0.647	3.0238e-11	27	MAPK1IP1L
7.91157e-12	-0.393746	0.761151	0.139	0.421	2.89572e-07	27	NCOA6
1.91779e-13	-0.393939	0.761049	0.335	0.776	7.01929e-09	27	RBM25
7.30022e-14	-0.394137	0.760944	0.134	0.446	2.67195e-09	27	MTMR6
1.43404e-17	-0.394178	0.760923	0.148	0.528	5.24874e-13	27	GLYR1
1.17281e-09	-0.394392	0.76081	0.077	0.284	4.29259e-05	27	HEBP1
8.93116e-08	-0.394574	0.760714	0.172	0.394	0.00326889	27	MAPRE2
1.00529e-15	-0.394601	0.7607	0.316	0.759	3.67945e-11	27	PUM2
3.16551e-15	-0.394778	0.760606	0.115	0.441	1.15861e-10	27	SNIP1
5.34355e-09	-0.394871	0.760557	0.067	0.253	0.000195579	27	ABCD3
8.88181e-12	-0.395133	0.760419	0.081	0.325	3.25083e-07	27	MTF1
1.06921e-11	-0.395368	0.760295	0.225	0.546	3.91341e-07	27	TNRC6A
6.51864e-13	-0.39588	0.760026	0.12	0.403	2.38589e-08	27	REXO2
3.72936e-14	-0.396584	0.759655	0.273	0.664	1.36498e-09	27	STRN3
1.37983e-11	-0.397278	0.75929	0.077	0.319	5.05031e-07	27	AL731577.2
2.11771e-10	-0.397326	0.759264	0.067	0.28	7.75103e-06	27	SNHG25
6.6559e-13	-0.397548	0.759147	0.062	0.312	2.43612e-08	27	CBX1
2.88427e-09	-0.397815	0.759007	0.062	0.253	0.000105567	27	DCTN5
1.4567e-09	-0.397993	0.758913	0.187	0.448	5.33166e-05	27	OXR1
5.7112e-10	-0.398859	0.758458	0.077	0.287	2.09036e-05	27	XPO7
1.18704e-13	-0.399387	0.75818	0.292	0.687	4.34469e-09	27	TERF2IP
1.32826e-13	-0.399802	0.757962	0.201	0.555	4.86155e-09	27	ARHGEF7
1.00939e-11	-0.399809	0.757959	0.215	0.545	3.69446e-07	27	ZMIZ1
2.00025e-11	-0.400294	0.757704	0.11	0.37	7.3211e-07	27	SF3A3
7.03792e-14	-0.401277	0.757188	0.105	0.4	2.57595e-09	27	KCTD9
3.79377e-10	-0.40141	0.757118	0.057	0.26	1.38856e-05	27	RIOK1
2.24474e-09	-0.401865	0.756879	0.134	0.365	8.21596e-05	27	PKP4
7.60249e-16	-0.402302	0.75665	0.187	0.56	2.78259e-11	27	RNF114
6.71371e-16	-0.402631	0.756478	0.268	0.689	2.45728e-11	27	HNRNPR
3.7957e-08	-0.403113	0.756225	0.397	0.752	0.00138926	27	DNAJA1
4.97601e-09	-0.403211	0.756173	0.072	0.265	0.000182127	27	RING1
5.11874e-08	-0.403228	0.756164	0.081	0.266	0.00187351	27	PIGL
2.20124e-12	-0.403385	0.756082	0.081	0.339	8.05674e-08	27	VPS51
1.41977e-12	-0.403559	0.755991	0.091	0.351	5.19649e-08	27	PRPF18
1.29305e-07	-0.403758	0.755886	0.144	0.343	0.0047327	27	RCAN3
8.95141e-14	-0.404209	0.75565	0.153	0.475	3.27631e-09	27	CD46
1.4558e-14	-0.404832	0.755324	0.129	0.448	5.32838e-10	27	TP53BP1
1.00177e-13	-0.404875	0.755302	0.282	0.684	3.66656e-09	27	RC3H1
1.07686e-09	-0.405123	0.755172	0.077	0.283	3.94142e-05	27	CD151
9.48614e-13	-0.40585	0.754791	0.086	0.347	3.47202e-08	27	SP1
2.15316e-11	-0.407001	0.75419	0.048	0.261	7.8808e-07	27	UBQLN2
6.1297e-13	-0.408045	0.753644	0.163	0.469	2.24353e-08	27	PLP2
1.43889e-20	-0.408205	0.75356	0.196	0.622	5.26649e-16	27	BOD1L1
5.76598e-14	-0.408241	0.753542	0.158	0.487	2.11041e-09	27	DCAF7
5.47608e-08	-0.408383	0.753468	0.081	0.26	0.0020043	27	TMEM161B
1.17411e-07	-0.408429	0.753443	0.081	0.255	0.00429737	27	VPS35L
8.63112e-07	-0.408435	0.75344	0.144	0.336	0.0315908	27	MYOF
4.38179e-14	-0.408516	0.753398	0.201	0.558	1.60378e-09	27	MOB4
5.74829e-08	-0.408984	0.753154	0.359	0.64	0.00210393	27	CALU
2.80884e-14	-0.409011	0.75314	0.139	0.459	1.02806e-09	27	MLEC
2.91029e-08	-0.40942	0.752926	0.091	0.282	0.0010652	27	LZIC
6.87058e-15	-0.409723	0.752768	0.273	0.689	2.5147e-10	27	KCMF1
6.51634e-14	-0.409807	0.752724	0.297	0.698	2.38504e-09	27	CERT1
7.53434e-09	-0.410193	0.752523	0.431	0.74	0.000275764	27	FNIP1
4.18884e-10	-0.410411	0.752409	0.301	0.644	1.53316e-05	27	NEK7
3.19466e-08	-0.410741	0.752237	0.321	0.608	0.00116928	27	TASOR2
2.52659e-11	-0.410843	0.752184	0.048	0.264	9.24758e-07	27	AP1M1
1.00843e-10	-0.411277	0.751957	0.244	0.559	3.69096e-06	27	SMARCA2
1.2761e-09	-0.412055	0.751552	0.086	0.298	4.67064e-05	27	PLD3
1.41036e-13	-0.412205	0.751474	0.057	0.312	5.16207e-09	27	CHERP
5.38253e-12	-0.413293	0.750908	0.158	0.446	1.97006e-07	27	POR
9.93017e-12	-0.41382	0.750633	0.201	0.523	3.63454e-07	27	NAA15
1.58117e-12	-0.414247	0.750411	0.311	0.694	5.78725e-08	27	CLASP1
1.7453e-13	-0.414535	0.750261	0.091	0.375	6.38796e-09	27	SFT2D1
2.52013e-13	-0.414661	0.750196	0.096	0.373	9.22392e-09	27	MBD4
1.92445e-10	-0.415291	0.749868	0.201	0.487	7.04367e-06	27	CHD9
2.78354e-17	-0.415345	0.74984	0.187	0.591	1.0188e-12	27	BNIP2
3.35073e-13	-0.416273	0.749358	0.062	0.314	1.2264e-08	27	HARS
2.02986e-12	-0.416374	0.749306	0.091	0.352	7.42948e-08	27	SUCLA2
3.61597e-13	-0.417026	0.748967	0.167	0.489	1.32348e-08	27	TXNDC11
1.47264e-08	-0.417547	0.748697	0.411	0.761	0.000539002	27	TMEM165
1.92494e-10	-0.417577	0.748681	0.072	0.289	7.04548e-06	27	DHX38
9.40753e-15	-0.417734	0.748599	0.258	0.675	3.44325e-10	27	AP2B1
2.03349e-10	-0.418039	0.748441	0.287	0.617	7.44277e-06	27	TTC17
5.81891e-16	-0.4184	0.748254	0.124	0.462	2.12978e-11	27	NARS
9.37807e-15	-0.418906	0.747992	0.191	0.556	3.43247e-10	27	ZBTB7A
5.63758e-09	-0.419086	0.747898	0.11	0.324	0.000206341	27	H2AFJ
1.45138e-17	-0.419126	0.747878	0.254	0.69	5.3122e-13	27	PRPF4B
1.69791e-10	-0.420875	0.746971	0.354	0.734	6.21453e-06	27	HECTD1
9.19845e-16	-0.42124	0.746782	0.167	0.525	3.36672e-11	27	SYPL1
1.48023e-12	-0.421804	0.746491	0.139	0.433	5.41777e-08	27	MFSD14C
4.46448e-17	-0.422383	0.746191	0.196	0.587	1.63404e-12	27	OSBP
2.13707e-09	-0.422785	0.745983	0.091	0.299	7.82187e-05	27	ULK1
6.01091e-18	-0.423028	0.745857	0.163	0.554	2.20005e-13	27	LARP1
2.77365e-08	-0.42312	0.74581	0.531	0.872	0.00101518	27	ARID4B
8.04359e-11	-0.423165	0.745787	0.062	0.283	2.94403e-06	27	ZNF830
9.54295e-15	-0.423181	0.745779	0.067	0.347	3.49281e-10	27	UPF1
6.5858e-11	-0.423233	0.745751	0.153	0.429	2.41047e-06	27	MSANTD3
1.76853e-15	-0.423311	0.745711	0.282	0.695	6.47301e-11	27	RNMT
1.25447e-13	-0.423546	0.74559	0.344	0.765	4.59148e-09	27	ATRX
1.58126e-12	-0.423825	0.745446	0.134	0.425	5.78758e-08	27	FBXO28
4.50673e-17	-0.424561	0.745065	0.191	0.601	1.64951e-12	27	MDM4
8.27941e-16	-0.424751	0.744967	0.187	0.564	3.03035e-11	27	FGFR1OP2
4.23615e-16	-0.425516	0.744572	0.321	0.764	1.55047e-11	27	ARGLU1
2.52538e-07	-0.425718	0.744468	0.278	0.516	0.00924313	27	ABL1
3.4283e-09	-0.426131	0.744255	0.33	0.633	0.000125479	27	ZNF609
1.1503e-12	-0.426951	0.743832	0.316	0.69	4.2102e-08	27	STT3B
6.664e-13	-0.427254	0.743676	0.12	0.41	2.43909e-08	27	SNAP23
5.72903e-13	-0.427453	0.743574	0.077	0.338	2.09688e-08	27	TMEM167B
5.7107e-13	-0.42766	0.743467	0.244	0.571	2.09017e-08	27	LRCH1
5.95904e-11	-0.427742	0.743425	0.215	0.515	2.18107e-06	27	ASB3
3.05276e-08	-0.428137	0.743221	0.344	0.653	0.00111734	27	SLC4A7
3.00141e-12	-0.428653	0.742955	0.148	0.441	1.09855e-07	27	YPEL3
3.60605e-15	-0.429125	0.742712	0.134	0.465	1.31985e-10	27	DCTN4
5.01242e-14	-0.429664	0.742435	0.306	0.72	1.8346e-09	27	ZFR
2.35231e-17	-0.42975	0.742391	0.158	0.533	8.60967e-13	27	ARFGEF2
6.02054e-15	-0.429914	0.742306	0.134	0.459	2.20358e-10	27	IPMK
1.08647e-18	-0.430007	0.742258	0.139	0.52	3.9766e-14	27	SNRNP70
4.50479e-15	-0.430062	0.74223	0.12	0.437	1.6488e-10	27	EFCAB14
1.00378e-08	-0.430705	0.741899	0.378	0.712	0.000367393	27	MYH9
1.6817e-12	-0.431527	0.741476	0.081	0.338	6.15519e-08	27	MRPL57
4.9306e-08	-0.431564	0.741457	0.072	0.25	0.00180465	27	HTATSF1
6.27625e-16	-0.431682	0.741397	0.172	0.53	2.29717e-11	27	YARS
1.86744e-14	-0.431689	0.741393	0.148	0.479	6.835e-10	27	CCNT1
2.18704e-08	-0.432145	0.741159	0.081	0.267	0.00080048	27	PLEKHA8
5.29206e-12	-0.432423	0.741016	0.081	0.33	1.93695e-07	27	SDE2
3.47925e-17	-0.433554	0.740435	0.158	0.53	1.27344e-12	27	AQR
1.20086e-09	-0.435059	0.739663	0.1	0.326	4.39528e-05	27	PREPL
3.38581e-15	-0.436753	0.738795	0.148	0.486	1.23924e-10	27	ZNF217
4.31542e-09	-0.436783	0.73878	0.077	0.274	0.000157949	27	NR2C1
7.1402e-10	-0.436829	0.738757	0.344	0.67	2.61338e-05	27	CCNY
8.13143e-12	-0.436888	0.738726	0.134	0.411	2.97618e-07	27	NBR1
9.33929e-15	-0.43746	0.738433	0.239	0.617	3.41827e-10	27	COPS2
8.76274e-10	-0.437516	0.738405	0.091	0.31	3.20725e-05	27	MTOR
4.79793e-10	-0.437738	0.738291	0.124	0.364	1.75609e-05	27	MXRA7
3.77206e-10	-0.437977	0.738169	0.091	0.316	1.38061e-05	27	HERC2
1.28961e-14	-0.438722	0.737788	0.163	0.499	4.72009e-10	27	FAR1
2.59272e-09	-0.439159	0.737564	0.124	0.352	9.48962e-05	27	DDIT3
2.31148e-12	-0.439698	0.737289	0.172	0.483	8.46026e-08	27	UBE4B
3.11802e-10	-0.440462	0.736899	0.096	0.321	1.14123e-05	27	SLC25A33
6.41192e-16	-0.440975	0.736637	0.177	0.552	2.34683e-11	27	DNTTIP2
1.72016e-14	-0.441321	0.73646	0.177	0.522	6.29596e-10	27	STX12
1.99536e-11	-0.441937	0.736146	0.407	0.791	7.30321e-07	27	SETD5
4.23701e-11	-0.442048	0.736089	0.086	0.324	1.55079e-06	27	IKBIP
2.00765e-11	-0.442899	0.735655	0.091	0.33	7.34821e-07	27	ZBTB25
6.23636e-10	-0.443333	0.735433	0.139	0.388	2.28257e-05	27	OXNAD1
1.12638e-11	-0.443611	0.735292	0.1	0.36	4.12268e-07	27	IFT57
5.59305e-10	-0.443756	0.735218	0.234	0.537	2.04711e-05	27	SREBF2
4.43757e-15	-0.444146	0.735019	0.177	0.539	1.6242e-10	27	XPO1
2.71899e-09	-0.444234	0.734974	0.091	0.301	9.95178e-05	27	MBOAT7
1.10215e-07	-0.445271	0.734446	0.081	0.257	0.00403397	27	SERGEF
9.7643e-14	-0.445979	0.734086	0.287	0.654	3.57383e-09	27	BBX
1.38271e-13	-0.446062	0.734044	0.139	0.443	5.06086e-09	27	ARHGAP17
1.9663e-17	-0.44615	0.733999	0.359	0.832	7.19687e-13	27	DDX17
1.37522e-08	-0.446322	0.733911	0.144	0.367	0.000503343	27	KLF10
2.92531e-15	-0.446343	0.733901	0.287	0.705	1.07069e-10	27	MARCH6
4.75117e-17	-0.44651	0.733816	0.12	0.472	1.73898e-12	27	ZNF394
1.0549e-18	-0.446774	0.733682	0.144	0.534	3.86105e-14	27	TIAL1
1.56864e-10	-0.447141	0.733495	0.086	0.314	5.74138e-06	27	MRPL3
4.80553e-21	-0.447498	0.733313	0.258	0.752	1.75887e-16	27	SF3B1
4.12506e-12	-0.447604	0.733259	0.239	0.565	1.50981e-07	27	GARS
1.59512e-17	-0.447926	0.733096	0.167	0.553	5.8383e-13	27	CTDSPL2
1.39137e-12	-0.447999	0.733059	0.067	0.313	5.09256e-08	27	ZNF330
5.30554e-11	-0.448026	0.733045	0.1	0.345	1.94188e-06	27	ZNF708
5.31691e-16	-0.448318	0.732897	0.163	0.515	1.94604e-11	27	SLC35E1
2.14645e-11	-0.448518	0.732795	0.191	0.495	7.85623e-07	27	MOSMO
6.59081e-16	-0.449217	0.73244	0.167	0.535	2.4123e-11	27	TRIP11
1.65797e-13	-0.449636	0.732228	0.134	0.442	6.06834e-09	27	YEATS2
6.17218e-13	-0.44964	0.732226	0.048	0.286	2.25908e-08	27	LMBR1L
4.13711e-22	-0.449778	0.732156	0.182	0.63	1.51422e-17	27	EWSR1
1.56681e-14	-0.449979	0.732053	0.129	0.45	5.73468e-10	27	PHF10
2.67731e-12	-0.450053	0.732016	0.23	0.569	9.79924e-08	27	ZNF654
3.62894e-12	-0.450379	0.73185	0.077	0.319	1.32823e-07	27	NSMCE3
1.12979e-12	-0.450381	0.73185	0.249	0.594	4.13514e-08	27	AEBP2
1.91312e-14	-0.450564	0.731757	0.1	0.4	7.00222e-10	27	VIRMA
3.15629e-10	-0.450701	0.731687	0.081	0.299	1.15523e-05	27	TAPT1
8.29673e-12	-0.452199	0.730928	0.072	0.313	3.03669e-07	27	ZNF12
3.94344e-16	-0.45222	0.730917	0.182	0.563	1.44334e-11	27	RAB22A
5.54818e-16	-0.452456	0.730798	0.115	0.443	2.03069e-11	27	DIS3
1.25449e-13	-0.452788	0.730629	0.153	0.467	4.59157e-09	27	NR1D2
1.90269e-13	-0.453093	0.730475	0.148	0.463	6.96404e-09	27	BCL10
3.58481e-25	-0.45387	0.730082	0.163	0.642	1.31208e-20	27	DDX39B
3.81786e-13	-0.454081	0.729975	0.124	0.42	1.39738e-08	27	USP42
3.04435e-11	-0.454235	0.729897	0.249	0.578	1.11426e-06	27	RNF24
7.92096e-17	-0.454308	0.72986	0.196	0.589	2.89915e-12	27	RBBP4
7.93037e-17	-0.454923	0.729549	0.244	0.664	2.9026e-12	27	NUP58
1.42916e-09	-0.455054	0.729483	0.057	0.253	5.23086e-05	27	MRPS16
2.66356e-16	-0.455692	0.72916	0.129	0.482	9.74891e-12	27	SZRD1
3.41475e-11	-0.455757	0.729127	0.072	0.295	1.24983e-06	27	IRF9
3.35735e-17	-0.457089	0.728454	0.124	0.479	1.22882e-12	27	ANAPC5
8.40831e-14	-0.457365	0.728315	0.072	0.343	3.07753e-09	27	TBC1D9B
1.85843e-21	-0.457933	0.728029	0.187	0.642	6.80205e-17	27	NONO
3.09075e-13	-0.457965	0.728012	0.144	0.453	1.13125e-08	27	EPRS
5.70643e-15	-0.458443	0.727771	0.196	0.57	2.08861e-10	27	PDCD6IP
4.16941e-17	-0.45876	0.727612	0.124	0.472	1.52605e-12	27	TAF2
1.2628e-08	-0.459565	0.727205	0.306	0.597	0.000462196	27	SLMAP
3.97047e-14	-0.460291	0.72684	0.163	0.494	1.45323e-09	27	ESCO1
1.95952e-13	-0.460335	0.726817	0.344	0.759	7.17202e-09	27	RSF1
1.08865e-12	-0.462217	0.72587	0.201	0.528	3.98456e-08	27	SLC7A5
5.40779e-16	-0.462602	0.725676	0.191	0.566	1.97931e-11	27	ARIH2
2.19071e-14	-0.463	0.725476	0.167	0.507	8.01821e-10	27	MDM2
7.63452e-07	-0.463845	0.725052	0.115	0.288	0.0279431	27	GAS7
1.50517e-12	-0.464334	0.724806	0.187	0.498	5.50908e-08	27	ANKH
1.37556e-11	-0.46471	0.724617	0.077	0.314	5.0347e-07	27	WDR47
7.73848e-11	-0.465773	0.724083	0.206	0.512	2.83236e-06	27	ROCK2
3.8898e-09	-0.466039	0.723949	0.158	0.397	0.000142371	27	WRN
1.06932e-14	-0.467316	0.723309	0.234	0.62	3.91381e-10	27	PBRM1
2.97022e-13	-0.468115	0.722908	0.11	0.392	1.08713e-08	27	GTF2A2
6.67048e-08	-0.468338	0.722797	0.316	0.598	0.00244146	27	FAM162A
1.86437e-16	-0.468848	0.722542	0.077	0.386	6.82376e-12	27	MED1
1.70463e-17	-0.469103	0.722414	0.139	0.497	6.23913e-13	27	ARID5A
2.52682e-10	-0.469187	0.722372	0.378	0.735	9.2484e-06	27	DYRK1A
1.43134e-08	-0.4692	0.722365	0.1	0.308	0.000523885	27	DHRS3
4.33891e-12	-0.469317	0.722306	0.091	0.349	1.58809e-07	27	TWF1
1.85122e-10	-0.469346	0.722292	0.148	0.406	6.77567e-06	27	SLFN11
1.29597e-07	-0.469416	0.722257	0.144	0.349	0.00474336	27	ODC1
2.53482e-08	-0.469584	0.722173	0.12	0.327	0.00092777	27	SLC22A23
1.08154e-15	-0.469659	0.722135	0.33	0.757	3.95854e-11	27	LUC7L3
1.37109e-12	-0.46997	0.72198	0.086	0.347	5.01833e-08	27	RNF185
2.10043e-11	-0.470256	0.721836	0.268	0.604	7.68778e-07	27	SMURF1
5.44997e-11	-0.470357	0.721786	0.134	0.399	1.99475e-06	27	PHC2
1.47028e-07	-0.470416	0.721756	0.134	0.334	0.00538137	27	NME7
1.24059e-17	-0.471351	0.721289	0.172	0.56	4.54069e-13	27	ZNF451
1.11313e-16	-0.471678	0.721125	0.22	0.617	4.07418e-12	27	WDR33
4.41384e-18	-0.472036	0.720947	0.172	0.571	1.61551e-13	27	PPTC7
1.70358e-13	-0.472168	0.720881	0.263	0.651	6.23526e-09	27	TRPC4AP
5.364e-18	-0.472943	0.720494	0.148	0.527	1.96328e-13	27	SLC16A3
5.26982e-08	-0.473648	0.720141	0.464	0.779	0.00192881	27	RBPJ
2.34108e-17	-0.47366	0.720135	0.11	0.455	8.56858e-13	27	DYNLT3
4.05612e-20	-0.473832	0.720049	0.091	0.459	1.48458e-15	27	PANK2
1.76037e-11	-0.474112	0.71991	0.067	0.298	6.44312e-07	27	SMPD4
1.09532e-08	-0.474342	0.719795	0.129	0.352	0.000400899	27	ITPRID2
5.08803e-07	-0.474823	0.719555	0.105	0.28	0.0186227	27	PARVA
1.12935e-11	-0.474927	0.719503	0.144	0.425	4.13355e-07	27	PPME1
8.73389e-09	-0.476413	0.718762	0.134	0.354	0.000319669	27	KLHDC10
4.76189e-15	-0.476495	0.718722	0.105	0.414	1.7429e-10	27	IKBKB
3.59042e-12	-0.476915	0.718513	0.067	0.307	1.31413e-07	27	CRKL
4.75092e-11	-0.478405	0.71777	0.091	0.333	1.73888e-06	27	ITPRIP
1.59292e-17	-0.478442	0.717752	0.349	0.802	5.83024e-13	27	PNISR
4.05412e-10	-0.478644	0.717652	0.072	0.284	1.48385e-05	27	USF3
5.27798e-11	-0.478981	0.717484	0.105	0.347	1.93179e-06	27	MIGA1
8.49021e-16	-0.479011	0.717469	0.086	0.388	3.1075e-11	27	MED17
1.22334e-18	-0.479282	0.717334	0.172	0.578	4.47755e-14	27	CALCOCO2
1.09523e-16	-0.479593	0.71718	0.23	0.637	4.00866e-12	27	UBA2
1.01627e-09	-0.479712	0.717121	0.091	0.306	3.71964e-05	27	PGM1
7.20299e-11	-0.479739	0.717107	0.077	0.303	2.63637e-06	27	SLC25A28
8.39804e-16	-0.480173	0.716891	0.12	0.443	3.07377e-11	27	ILKAP
2.25787e-09	-0.480827	0.716567	0.431	0.767	8.26404e-05	27	HIF1A
1.07589e-07	-0.481113	0.716425	0.258	0.515	0.00393788	27	PMEPA1
2.60412e-09	-0.481143	0.71641	0.077	0.281	9.53134e-05	27	USP3-AS1
4.6727e-11	-0.481419	0.716273	0.081	0.313	1.71026e-06	27	SELENOO
2.7245e-10	-0.481773	0.716097	0.067	0.281	9.97194e-06	27	B3GNT2
2.7299e-11	-0.481811	0.716078	0.086	0.326	9.99172e-07	27	HDAC5
2.3821e-08	-0.481968	0.716	0.091	0.284	0.000871871	27	IFIH1
4.29252e-17	-0.482255	0.715858	0.043	0.335	1.57111e-12	27	RNF126
2.13759e-11	-0.483081	0.715448	0.048	0.263	7.8238e-07	27	AMMECR1L
3.83494e-10	-0.483221	0.715379	0.105	0.335	1.40363e-05	27	ORC2
9.11456e-09	-0.483624	0.715179	0.072	0.258	0.000333602	27	MTMR2
4.19772e-12	-0.483698	0.715142	0.057	0.293	1.53641e-07	27	RUVBL1
2.84108e-11	-0.483962	0.715012	0.478	0.836	1.03986e-06	27	ANKHD1
7.11129e-16	-0.484438	0.714776	0.053	0.334	2.6028e-11	27	KMT2B
5.46459e-15	-0.484491	0.714749	0.081	0.37	2.00009e-10	27	RBM10
1.75498e-15	-0.485246	0.714375	0.163	0.513	6.4234e-11	27	MACO1
1.3759e-12	-0.485392	0.714303	0.268	0.64	5.03593e-08	27	PPP1R2
3.10258e-18	-0.485476	0.714262	0.182	0.585	1.13557e-13	27	KCTD20
3.77957e-16	-0.485509	0.714245	0.297	0.744	1.38336e-11	27	PAPOLA
5.93916e-13	-0.485581	0.714209	0.268	0.656	2.17379e-08	27	CLK1
4.66078e-20	-0.485914	0.714045	0.134	0.535	1.70589e-15	27	CWC25
3.39159e-11	-0.486266	0.71387	0.239	0.557	1.24136e-06	27	USP32
2.06924e-08	-0.486874	0.71357	0.086	0.277	0.000757362	27	SLC27A4
1.06824e-08	-0.487298	0.71336	0.273	0.566	0.000390985	27	MAP4K5
2.61565e-15	-0.487307	0.713356	0.187	0.547	9.57354e-11	27	PTBP2
3.91643e-08	-0.487863	0.713081	0.158	0.381	0.00143345	27	SESN2
6.92885e-12	-0.487878	0.713073	0.144	0.425	2.53603e-07	27	MGST3
3.89463e-17	-0.488155	0.712936	0.201	0.605	1.42547e-12	27	ZFP91
1.09385e-08	-0.488593	0.71272	0.086	0.278	0.00040036	27	MTURN
1.34322e-10	-0.489235	0.712403	0.278	0.593	4.91634e-06	27	RNF38
8.15084e-14	-0.489773	0.712137	0.081	0.355	2.98329e-09	27	SNRNP27
7.70906e-14	-0.490023	0.712014	0.1	0.392	2.82159e-09	27	ERVK3-1
3.69682e-15	-0.490184	0.711934	0.086	0.382	1.35307e-10	27	FMR1
2.94895e-08	-0.490221	0.711916	0.091	0.283	0.00107934	27	CWC27
1.54845e-14	-0.490292	0.711881	0.148	0.476	5.66748e-10	27	NUS1
4.87778e-13	-0.490783	0.711639	0.321	0.713	1.78532e-08	27	XRN1
3.04335e-09	-0.491535	0.711268	0.483	0.821	0.00011139	27	ITGB1
3.63904e-11	-0.491873	0.711101	0.077	0.308	1.33192e-06	27	NAF1
3.39168e-07	-0.491952	0.711062	0.349	0.651	0.0124139	27	IER2
1.32837e-19	-0.492382	0.71085	0.134	0.525	4.86195e-15	27	CPNE1
1.99737e-16	-0.492386	0.710848	0.124	0.459	7.31056e-12	27	LEMD3
1.82387e-08	-0.493783	0.71016	0.086	0.277	0.000667556	27	DTNBP1
2.74397e-10	-0.493915	0.710095	0.177	0.448	1.00432e-05	27	EEA1
2.4422e-10	-0.494458	0.709828	0.124	0.366	8.93868e-06	27	INSIG2
6.54409e-12	-0.495705	0.709215	0.378	0.759	2.3952e-07	27	ELF2
1.54272e-09	-0.496147	0.708998	0.072	0.273	5.64651e-05	27	HTATIP2
3.42429e-12	-0.496149	0.708997	0.057	0.291	1.25333e-07	27	AKT2
4.85261e-10	-0.497204	0.708479	0.273	0.584	1.7761e-05	27	ARRDC3
2.46619e-09	-0.497507	0.70833	0.062	0.255	9.0265e-05	27	RIPOR1
1.29918e-09	-0.497531	0.708318	0.086	0.298	4.75513e-05	27	A4GALT
2.22396e-07	-0.497903	0.708136	0.134	0.326	0.0081399	27	HELB
2.03993e-12	-0.497997	0.708089	0.091	0.352	7.46635e-08	27	VPS36
1.72196e-11	-0.498286	0.707947	0.167	0.463	6.30255e-07	27	CORO1C
5.43817e-09	-0.498757	0.707716	0.086	0.289	0.000199043	27	RRP1B
3.96808e-09	-0.499348	0.707426	0.158	0.402	0.000145236	27	WDFY3
3.51663e-10	-0.49954	0.707332	0.211	0.496	1.28712e-05	27	NOTCH2
1.97743e-11	-0.499661	0.707273	0.096	0.342	7.2376e-07	27	TICAM1
9.58697e-18	-0.50002	0.707097	0.22	0.647	3.50893e-13	27	WAPL
1.58378e-07	-0.500451	0.706886	0.1	0.283	0.00579681	27	ZFYVE9
1.07988e-12	-0.500551	0.706837	0.096	0.362	3.95248e-08	27	MSH6
7.97565e-08	-0.500647	0.70679	0.105	0.297	0.00291917	27	ABHD5
4.64498e-13	-0.500695	0.706766	0.258	0.63	1.70011e-08	27	UBA6
2.20764e-09	-0.501037	0.706598	0.072	0.271	8.08017e-05	27	KSR1
9.33231e-14	-0.501124	0.706556	0.167	0.494	3.41572e-09	27	DENR
3.59754e-15	-0.501314	0.706463	0.316	0.718	1.31673e-10	27	MON2
6.14876e-21	-0.501979	0.706138	0.148	0.558	2.25051e-16	27	GAPVD1
8.5627e-12	-0.502007	0.706124	0.067	0.3	3.13403e-07	27	FLCN
1.79371e-16	-0.503042	0.705617	0.172	0.559	6.56515e-12	27	SECISBP2L
6.25558e-16	-0.503602	0.705344	0.072	0.369	2.2896e-11	27	DR1
6.12892e-16	-0.504171	0.705065	0.211	0.596	2.24325e-11	27	SUCO
5.60562e-12	-0.504852	0.704733	0.081	0.329	2.05171e-07	27	MED23
1.28126e-19	-0.504893	0.704712	0.211	0.651	4.68952e-15	27	SHOC2
9.22721e-13	-0.505034	0.704644	0.105	0.384	3.37725e-08	27	PCSK7
2.31411e-15	-0.505037	0.704642	0.1	0.407	8.46987e-11	27	FBXL3
1.33012e-10	-0.505075	0.704624	0.077	0.297	4.86836e-06	27	MADD
8.45316e-09	-0.505406	0.704462	0.158	0.392	0.000309394	27	ZNF407
7.33742e-14	-0.505485	0.704424	0.144	0.457	2.68557e-09	27	TAP1
1.55485e-15	-0.505534	0.7044	0.187	0.55	5.6909e-11	27	MTMR3
1.43612e-16	-0.505547	0.704393	0.234	0.641	5.25635e-12	27	NUP153
8.12e-07	-0.50668	0.70384	0.368	0.623	0.02972	27	PEAK1
1.13815e-17	-0.507319	0.703529	0.206	0.615	4.16573e-13	27	KIAA0232
4.03843e-07	-0.507557	0.703413	0.268	0.512	0.014781	27	BMPR2
4.3037e-16	-0.509024	0.702698	0.23	0.632	1.5752e-11	27	YPEL5
2.2963e-07	-0.509417	0.702506	0.12	0.306	0.00840468	27	WDR7
4.94226e-19	-0.509655	0.702391	0.22	0.657	1.80892e-14	27	KLC1
3.73386e-07	-0.510073	0.702187	0.565	0.815	0.0136663	27	HIVEP2
7.26676e-17	-0.510258	0.702097	0.172	0.55	2.65971e-12	27	SPTY2D1
1.70217e-12	-0.510674	0.701894	0.407	0.808	6.23013e-08	27	N4BP2L2
8.84872e-17	-0.510858	0.701805	0.1	0.432	3.23872e-12	27	SF3A1
1.77958e-08	-0.511045	0.701714	0.096	0.294	0.000651344	27	EFL1
1.03459e-15	-0.511273	0.701603	0.321	0.76	3.78671e-11	27	ZFC3H1
2.53844e-10	-0.511416	0.701533	0.057	0.263	9.29095e-06	27	CAMKK2
3.92085e-12	-0.511549	0.701469	0.081	0.328	1.43507e-07	27	SHC1
4.53512e-07	-0.511674	0.701408	0.201	0.417	0.016599	27	WIPI1
6.98133e-08	-0.511772	0.701361	0.077	0.252	0.00255524	27	DNAJC10
1.67561e-13	-0.51209	0.701206	0.187	0.523	6.1329e-09	27	STK40
1.69671e-12	-0.513258	0.700639	0.172	0.484	6.21012e-08	27	BRWD3
1.11831e-13	-0.513522	0.70051	0.086	0.365	4.09311e-09	27	TERF2
1.32676e-13	-0.514018	0.700269	0.139	0.444	4.85607e-09	27	RNF169
9.1442e-17	-0.514758	0.69991	0.067	0.374	3.34687e-12	27	CIAO1
9.72639e-20	-0.515656	0.699475	0.11	0.482	3.55996e-15	27	EP400
1.75428e-18	-0.516196	0.699213	0.077	0.41	6.42083e-14	27	SRRT
1.00783e-08	-0.516348	0.699139	0.163	0.4	0.000368876	27	PARVB
1.26302e-08	-0.516599	0.699018	0.086	0.283	0.000462279	27	SLC39A10
7.70351e-10	-0.517113	0.698769	0.062	0.265	2.81956e-05	27	NUP133
2.29148e-15	-0.517807	0.698433	0.359	0.81	8.38704e-11	27	FUS
1.46305e-16	-0.518366	0.698162	0.163	0.531	5.35492e-12	27	BCAS2
1.42414e-11	-0.518404	0.698144	0.053	0.275	5.2125e-07	27	UNK
7.99119e-11	-0.518968	0.697871	0.105	0.347	2.92486e-06	27	ERCC6L2
3.43324e-07	-0.51899	0.69786	0.254	0.487	0.012566	27	SH3PXD2A
4.27629e-10	-0.51941	0.697657	0.072	0.282	1.56516e-05	27	TXNDC9
8.5681e-10	-0.519727	0.697504	0.067	0.266	3.13601e-05	27	SNAPC3
1.13196e-13	-0.520399	0.697179	0.12	0.417	4.14309e-09	27	FBH1
4.30111e-09	-0.520731	0.697018	0.067	0.257	0.000157425	27	AL592183.1
3.99012e-12	-0.521062	0.696859	0.096	0.349	1.46042e-07	27	CRIPT
4.35757e-11	-0.521111	0.696835	0.225	0.523	1.59491e-06	27	DENND4C
1.02493e-09	-0.521864	0.696472	0.072	0.28	3.75135e-05	27	GSTK1
5.67877e-21	-0.522629	0.696102	0.1	0.485	2.07849e-16	27	BSDC1
1.34288e-17	-0.522657	0.696089	0.167	0.556	4.91506e-13	27	PPIL4
1.5405e-08	-0.522951	0.695947	0.115	0.32	0.000563839	27	PPP1R13B
1.39947e-12	-0.523036	0.695906	0.072	0.324	5.1222e-08	27	SNX27
2.92472e-15	-0.523501	0.695682	0.306	0.735	1.07048e-10	27	OGA
1.22703e-13	-0.524518	0.695191	0.077	0.35	4.49106e-09	27	DCAF1
8.14646e-08	-0.525036	0.694942	0.086	0.261	0.00298168	27	AAGAB
4.25949e-11	-0.52513	0.694897	0.072	0.298	1.55902e-06	27	MRPS15
3.94499e-11	-0.52592	0.694516	0.273	0.617	1.44391e-06	27	TSC22D2
7.03139e-19	-0.526057	0.69445	0.215	0.649	2.57356e-14	27	PPP4R2
6.39539e-11	-0.526275	0.694345	0.067	0.289	2.34078e-06	27	HEXB
4.55763e-12	-0.526462	0.694255	0.167	0.468	1.66814e-07	27	REST
1.07904e-11	-0.52658	0.694199	0.23	0.556	3.94939e-07	27	MAN2A1
4.54099e-14	-0.526642	0.694169	0.144	0.46	1.66205e-09	27	LAMP1
5.11843e-10	-0.527107	0.693945	0.057	0.26	1.8734e-05	27	SRM
1.21183e-12	-0.527695	0.693662	0.1	0.372	4.43543e-08	27	UBP1
7.30693e-14	-0.527851	0.693587	0.148	0.467	2.67441e-09	27	KLF9
9.301e-07	-0.527962	0.693534	0.239	0.461	0.0340426	27	PHLPP1
8.64453e-12	-0.5282	0.693419	0.057	0.285	3.16399e-07	27	CERS2
9.38386e-15	-0.528403	0.693322	0.11	0.42	3.43459e-10	27	SLC39A7
2.31554e-16	-0.529238	0.692921	0.072	0.373	8.47509e-12	27	TM9SF4
2.58549e-10	-0.529462	0.692813	0.067	0.278	9.46315e-06	27	PELO
4.10419e-15	-0.529644	0.692726	0.22	0.591	1.50217e-10	27	BTG3
6.91991e-07	-0.529953	0.692577	0.105	0.277	0.0253276	27	TENT5A
1.55617e-14	-0.530555	0.692288	0.306	0.718	5.69573e-10	27	MAP3K2
1.87898e-08	-0.530786	0.692177	0.081	0.27	0.000687724	27	CORO7
2.99874e-10	-0.531401	0.691883	0.129	0.376	1.09757e-05	27	FAS
1.82371e-12	-0.531444	0.691862	0.067	0.317	6.67495e-08	27	BCL2L13
1.89664e-11	-0.531532	0.69182	0.11	0.365	6.94188e-07	27	MRPS18C
4.23711e-10	-0.53173	0.691725	0.081	0.298	1.55082e-05	27	GDAP2
1.15097e-13	-0.531797	0.691693	0.206	0.56	4.21266e-09	27	GTF2I
2.51876e-11	-0.531933	0.691627	0.182	0.472	9.21892e-07	27	PRKD3
3.42168e-11	-0.532221	0.691489	0.144	0.415	1.25237e-06	27	KANSL1L
2.00174e-17	-0.532386	0.69141	0.268	0.716	7.32655e-13	27	DYNC1H1
1.45626e-10	-0.532697	0.691261	0.1	0.343	5.33007e-06	27	ERICH1
1.1725e-20	-0.533486	0.690883	0.129	0.518	4.29146e-16	27	WDR20
1.42927e-11	-0.5341	0.690589	0.086	0.329	5.23129e-07	27	NXT1
1.1315e-07	-0.534571	0.690364	0.105	0.286	0.0041414	27	PBXIP1
1.03522e-11	-0.535043	0.690138	0.096	0.347	3.78901e-07	27	HGS
3.09285e-10	-0.53539	0.689972	0.23	0.528	1.13201e-05	27	CBFA2T2
1.57098e-12	-0.535529	0.689906	0.091	0.351	5.74994e-08	27	PPP2R1B
2.33191e-11	-0.536468	0.689457	0.086	0.328	8.53502e-07	27	ECHDC1
1.31636e-20	-0.536945	0.689229	0.177	0.604	4.81801e-16	27	RAB14
3.24742e-20	-0.537009	0.689198	0.177	0.598	1.18859e-15	27	POLR1D
4.26496e-10	-0.537379	0.689022	0.234	0.52	1.56102e-05	27	RFX2
5.50602e-07	-0.53778	0.68883	0.096	0.262	0.0201526	27	UGGT2
1.37778e-12	-0.538306	0.688579	0.158	0.462	5.0428e-08	27	CSNK1G3
2.29913e-08	-0.538653	0.688414	0.072	0.252	0.000841506	27	EEFSEC
1.21378e-16	-0.539216	0.688145	0.201	0.586	4.44255e-12	27	NCK1
3.01124e-09	-0.539263	0.688123	0.55	0.858	0.000110215	27	GOLGA4
6.57593e-08	-0.539767	0.687882	0.096	0.28	0.00240686	27	GMFG
2.13124e-15	-0.540113	0.687717	0.115	0.438	7.80056e-11	27	HTT
2.85106e-11	-0.540311	0.687623	0.105	0.362	1.04352e-06	27	TEX10
2.3051e-19	-0.540495	0.687535	0.187	0.598	8.43689e-15	27	FAM13B
1.05998e-15	-0.540612	0.687479	0.115	0.439	3.87962e-11	27	KDM5C
1.06298e-11	-0.541442	0.687084	0.187	0.489	3.89061e-07	27	RNGTT
1.99268e-17	-0.541576	0.68702	0.211	0.625	7.29342e-13	27	TRIM33
2.73821e-10	-0.541877	0.686877	0.081	0.298	1.00221e-05	27	ATP6V0A1
7.18299e-15	-0.542256	0.686696	0.172	0.513	2.62905e-10	27	WWP1
3.66679e-09	-0.543445	0.686131	0.12	0.338	0.000134208	27	GIT2
5.70363e-07	-0.543645	0.686035	0.421	0.69	0.0208759	27	RBMS1
8.22324e-15	-0.544007	0.685863	0.096	0.395	3.00979e-10	27	AKAP8L
6.0344e-10	-0.544242	0.685752	0.067	0.273	2.20865e-05	27	FPGS
8.08128e-12	-0.544563	0.685599	0.091	0.341	2.95783e-07	27	IL17RA
9.8476e-11	-0.545553	0.685129	0.167	0.446	3.60432e-06	27	VCL
2.70117e-12	-0.545944	0.684943	0.211	0.522	9.88656e-08	27	POU2F1
7.27678e-09	-0.546136	0.684852	0.11	0.325	0.000266337	27	TMEM65
8.62261e-18	-0.547147	0.684372	0.148	0.52	3.15596e-13	27	ZZEF1
1.55321e-17	-0.547256	0.684321	0.187	0.571	5.68489e-13	27	SEC61A1
1.67163e-09	-0.547578	0.684168	0.067	0.264	6.11832e-05	27	RCN2
1.66952e-09	-0.547868	0.68403	0.072	0.27	6.11061e-05	27	MSL3
3.01113e-09	-0.547992	0.683972	0.1	0.315	0.00011021	27	FAM114A1
5.99253e-15	-0.548209	0.683869	0.191	0.553	2.19333e-10	27	NRF1
2.84443e-10	-0.548216	0.683865	0.062	0.273	1.04109e-05	27	OSGIN2
5.04745e-14	-0.548499	0.683731	0.086	0.364	1.84742e-09	27	CDK5RAP2
1.83426e-09	-0.548606	0.68368	0.311	0.615	6.71357e-05	27	MXI1
1.18333e-22	-0.549047	0.683471	0.153	0.587	4.33111e-18	27	HNRNPUL1
5.59405e-12	-0.549548	0.683234	0.081	0.33	2.04748e-07	27	UGGT1
6.35218e-20	-0.550361	0.682849	0.12	0.506	2.32496e-15	27	PTPN11
9.00297e-14	-0.551224	0.682441	0.072	0.341	3.29518e-09	27	YIPF3
1.48814e-13	-0.551439	0.682339	0.177	0.502	5.44673e-09	27	UPF3B
2.05266e-17	-0.55217	0.681993	0.105	0.451	7.51294e-13	27	MCMBP
4.73697e-14	-0.553041	0.681582	0.11	0.407	1.73378e-09	27	TMBIM1
1.8509e-12	-0.553511	0.68136	0.306	0.693	6.77449e-08	27	RYBP
3.50808e-12	-0.554353	0.680963	0.522	0.859	1.28399e-07	27	ARIH1
5.44722e-12	-0.55462	0.680836	0.11	0.375	1.99374e-07	27	BTBD10
1.0062e-09	-0.555263	0.680533	0.134	0.374	3.68279e-05	27	LDLR
9.07087e-09	-0.555683	0.680335	0.072	0.261	0.000332003	27	OPA3
3.00267e-11	-0.555748	0.680304	0.062	0.282	1.09901e-06	27	BLCAP
1.14387e-10	-0.555943	0.680212	0.239	0.545	4.18667e-06	27	SLFN5
7.54957e-14	-0.556724	0.679844	0.215	0.568	2.76322e-09	27	KLHL24
3.65336e-16	-0.557163	0.679637	0.1	0.423	1.33716e-11	27	UHMK1
1.03302e-11	-0.558787	0.678873	0.1	0.356	3.78095e-07	27	AC139887.2
1.42198e-18	-0.558818	0.678858	0.158	0.553	5.20458e-14	27	ARCN1
3.26144e-09	-0.558919	0.678811	0.062	0.252	0.000119372	27	ZBED1
5.43746e-12	-0.560176	0.678219	0.124	0.402	1.99016e-07	27	PUM3
5.13829e-13	-0.561019	0.677823	0.177	0.489	1.88066e-08	27	SNRK
8.55802e-11	-0.561027	0.677819	0.344	0.722	3.13232e-06	27	UBE2H
6.3819e-11	-0.561357	0.677664	0.081	0.314	2.33584e-06	27	RDH11
1.49939e-11	-0.561663	0.677521	0.215	0.528	5.48791e-07	27	RNF13
3.25416e-12	-0.56367	0.676579	0.335	0.694	1.19105e-07	27	DYM
6.91844e-14	-0.563717	0.676557	0.134	0.443	2.53222e-09	27	ICE1
3.79561e-15	-0.563919	0.676462	0.115	0.424	1.38923e-10	27	ELMSAN1
5.40496e-07	-0.564084	0.676385	0.196	0.405	0.0197827	27	PTGER4
5.11389e-14	-0.564146	0.676356	0.139	0.457	1.87174e-09	27	CTR9
3.07335e-13	-0.564172	0.676343	0.225	0.574	1.12488e-08	27	GLUD1
2.93013e-22	-0.564846	0.676028	0.278	0.772	1.07246e-17	27	HNRNPD
9.74571e-16	-0.565536	0.675704	0.263	0.668	3.56703e-11	27	FOXJ3
8.77309e-14	-0.566197	0.675395	0.321	0.704	3.21104e-09	27	PNPLA8
1.89333e-08	-0.566628	0.675193	0.378	0.684	0.000692978	27	AFF1
2.54874e-14	-0.566836	0.675096	0.091	0.379	9.32865e-10	27	HMGXB3
1.08802e-15	-0.567427	0.674819	0.167	0.517	3.98226e-11	27	RYK
7.75909e-17	-0.567456	0.674806	0.225	0.64	2.83991e-12	27	HIPK3
3.30552e-11	-0.567549	0.674762	0.167	0.446	1.20985e-06	27	YPEL2
1.7344e-13	-0.567922	0.674588	0.134	0.436	6.34806e-09	27	TULP4
4.13698e-11	-0.568735	0.674208	0.067	0.291	1.51418e-06	27	TRNT1
1.82112e-13	-0.568744	0.674204	0.321	0.698	6.66549e-09	27	AGO3
6.39763e-11	-0.568794	0.67418	0.167	0.442	2.3416e-06	27	PPP2R5A
6.34003e-10	-0.569472	0.673864	0.12	0.351	2.32052e-05	27	ALMS1
1.07388e-12	-0.570957	0.67317	0.139	0.426	3.93049e-08	27	SAV1
2.16146e-09	-0.571705	0.672821	0.062	0.253	7.91115e-05	27	MAP2K7
7.14642e-11	-0.572169	0.672605	0.067	0.286	2.61566e-06	27	CCZ1B
6.48469e-14	-0.572458	0.67247	0.091	0.374	2.37346e-09	27	SLC9A8
1.39181e-09	-0.5729	0.672264	0.077	0.283	5.09417e-05	27	MRPL22
7.72616e-08	-0.57293	0.67225	0.077	0.251	0.00282785	27	RCHY1
6.23659e-09	-0.572964	0.672234	0.081	0.276	0.000228266	27	GSE1
7.59019e-17	-0.573265	0.672094	0.091	0.411	2.77809e-12	27	AP3D1
2.63222e-14	-0.573483	0.671993	0.067	0.336	9.6342e-10	27	TRAPPC3
2.4451e-14	-0.573901	0.671798	0.053	0.315	8.94933e-10	27	PDPR
9.39526e-12	-0.574039	0.671733	0.1	0.36	3.43876e-07	27	SOAT1
1.16674e-16	-0.574089	0.67171	0.325	0.78	4.27038e-12	27	SRSF4
1.79559e-11	-0.574411	0.671561	0.234	0.556	6.57203e-07	27	FAM172A
2.17149e-11	-0.575593	0.67101	0.048	0.262	7.94787e-07	27	UVSSA
5.71385e-15	-0.575935	0.670851	0.139	0.466	2.09133e-10	27	ANP32E
9.85107e-08	-0.576298	0.670683	0.077	0.25	0.00360559	27	STARD9
2.59312e-11	-0.576571	0.670556	0.301	0.628	9.49108e-07	27	AKAP9
3.1981e-12	-0.576649	0.67052	0.627	0.917	1.17054e-07	27	PRRC2C
6.93295e-17	-0.576699	0.670496	0.211	0.611	2.53753e-12	27	USP8
7.28285e-10	-0.576875	0.670414	0.062	0.26	2.6656e-05	27	KLHL36
3.89141e-07	-0.577255	0.670238	0.273	0.511	0.0142429	27	HIF1A-AS3
1.00584e-18	-0.577536	0.670107	0.167	0.567	3.68146e-14	27	BRD7
2.19024e-16	-0.577888	0.669944	0.292	0.721	8.01649e-12	27	HUWE1
2.16687e-09	-0.578089	0.669851	0.325	0.664	7.93097e-05	27	C4orf3
2.20817e-14	-0.578097	0.669847	0.091	0.377	8.08211e-10	27	PCGF3
4.10851e-07	-0.578128	0.669833	0.163	0.367	0.0150375	27	MDFIC
1.64028e-12	-0.578513	0.669654	0.478	0.848	6.00359e-08	27	STAT3
7.36076e-17	-0.579453	0.669218	0.234	0.639	2.69411e-12	27	DHX36
1.18296e-10	-0.580422	0.668768	0.153	0.42	4.32974e-06	27	ENOSF1
4.13592e-08	-0.580544	0.668712	0.268	0.54	0.00151379	27	ATG7
5.22037e-10	-0.580748	0.668617	0.1	0.324	1.91071e-05	27	SESN1
4.1394e-14	-0.580873	0.668559	0.201	0.543	1.51506e-09	27	PHC3
1.5851e-11	-0.580889	0.668552	0.067	0.294	5.80162e-07	27	FKBP11
5.73081e-23	-0.581173	0.66842	0.158	0.608	2.09753e-18	27	ACIN1
2.27607e-14	-0.581465	0.668285	0.335	0.727	8.33066e-10	27	RALGAPA1
1.37781e-16	-0.582499	0.667806	0.292	0.73	5.04294e-12	27	HNRNPH3
1.16525e-17	-0.583376	0.6674	0.134	0.492	4.26494e-13	27	ELP2
1.72166e-14	-0.583959	0.66713	0.081	0.367	6.30144e-10	27	ZSWIM8
2.42877e-23	-0.584677	0.666799	0.191	0.669	8.88956e-19	27	PPP2CA
4.36847e-16	-0.585111	0.666598	0.067	0.361	1.59891e-11	27	PRRC2A
1.24374e-08	-0.585438	0.666447	0.258	0.528	0.000455222	27	MBNL2
5.67208e-17	-0.585977	0.666198	0.11	0.447	2.07604e-12	27	MMP24OS
8.18786e-14	-0.586247	0.666073	0.182	0.524	2.99684e-09	27	RC3H2
8.05063e-14	-0.587378	0.665551	0.144	0.459	2.94661e-09	27	MYLIP
9.60503e-13	-0.587859	0.66533	0.349	0.749	3.51554e-08	27	RAP1A
2.92116e-10	-0.589132	0.664743	0.072	0.283	1.06917e-05	27	ARL2BP
2.38744e-18	-0.589171	0.664725	0.139	0.515	8.73826e-14	27	KHDC4
3.48435e-12	-0.589538	0.664556	0.1	0.366	1.27531e-07	27	MGA
4.91312e-14	-0.589601	0.664527	0.139	0.454	1.79825e-09	27	SEC23B
1.5541e-16	-0.589988	0.664348	0.129	0.471	5.68817e-12	27	SNX13
2.13086e-07	-0.58999	0.664348	0.091	0.263	0.00779917	27	CD37
1.07486e-16	-0.59081	0.66397	0.196	0.571	3.93409e-12	27	USP37
2.55138e-11	-0.591046	0.663861	0.325	0.671	9.3383e-07	27	TRAF3
3.84684e-15	-0.591632	0.663592	0.244	0.617	1.40798e-10	27	SCFD1
4.7541e-11	-0.591931	0.663454	0.153	0.429	1.74005e-06	27	CTSS
2.12957e-11	-0.592085	0.663383	0.105	0.359	7.79442e-07	27	GTF3A
5.74074e-13	-0.59246	0.663211	0.225	0.567	2.10117e-08	27	UBE2G1
8.21883e-12	-0.593813	0.662589	0.211	0.524	3.00818e-07	27	FTO
1.69273e-10	-0.594295	0.662368	0.311	0.626	6.19556e-06	27	ZBTB1
1.11528e-11	-0.594607	0.662225	0.234	0.548	4.08202e-07	27	WIPF1
3.74061e-09	-0.594717	0.662174	0.196	0.452	0.00013691	27	WDFY2
1.09823e-09	-0.595099	0.661999	0.201	0.468	4.01965e-05	27	PIK3CB
1.41785e-17	-0.59549	0.661819	0.129	0.483	5.18948e-13	27	SNRPE
5.24467e-09	-0.595639	0.661751	0.11	0.329	0.00019196	27	NBN
5.62817e-14	-0.595721	0.661714	0.105	0.394	2.05997e-09	27	TRIM25
4.77695e-14	-0.596041	0.661567	0.344	0.734	1.74841e-09	27	CNOT2
6.45785e-13	-0.596492	0.66136	0.359	0.73	2.36364e-08	27	HERC4
9.38287e-11	-0.596861	0.661191	0.105	0.348	3.43423e-06	27	SLC35A3
1.36231e-08	-0.59715	0.661059	0.091	0.285	0.000498621	27	GLB1
2.9902e-11	-0.597234	0.66102	0.11	0.361	1.09444e-06	27	RRAS2
3.3434e-15	-0.597377	0.660955	0.1	0.408	1.22372e-10	27	ATG13
2.91125e-09	-0.59821	0.660573	0.081	0.28	0.000106554	27	TAB3
1.12177e-19	-0.598604	0.660393	0.11	0.481	4.10578e-15	27	ZC3H18
1.31388e-07	-0.598706	0.660346	0.258	0.506	0.00480892	27	ITPR2
2.72302e-16	-0.599753	0.659867	0.273	0.688	9.96654e-12	27	PHF3
5.1465e-17	-0.601025	0.659285	0.124	0.473	1.88367e-12	27	USP33
1.46829e-11	-0.601174	0.659217	0.096	0.339	5.37408e-07	27	NUDT4
2.92599e-08	-0.601407	0.659111	0.072	0.25	0.00107094	27	SP4
5.30421e-17	-0.601759	0.65895	0.172	0.551	1.94139e-12	27	PITPNA
3.04207e-14	-0.602546	0.658591	0.349	0.772	1.11343e-09	27	RSRC2
1.06076e-09	-0.602827	0.658463	0.124	0.351	3.88247e-05	27	STX8
1.28233e-18	-0.603916	0.657966	0.177	0.579	4.69344e-14	27	CRK
2.41746e-16	-0.604066	0.657897	0.301	0.732	8.84815e-12	27	USP9X
2.15995e-18	-0.604517	0.657692	0.22	0.65	7.90565e-14	27	METAP2
2.53237e-13	-0.604645	0.657633	0.124	0.416	9.26874e-09	27	CASP4
4.32589e-08	-0.605182	0.657388	0.182	0.41	0.00158332	27	PHTF2
3.77106e-13	-0.6052	0.65738	0.096	0.373	1.38025e-08	27	NDUFS2
1.82635e-08	-0.605561	0.657216	0.144	0.362	0.000668464	27	SMC4
2.34253e-13	-0.60608	0.656979	0.062	0.312	8.57391e-09	27	UTP18
2.11708e-07	-0.606222	0.656915	0.153	0.353	0.00774872	27	RORA-AS1
1.34402e-16	-0.606831	0.656638	0.148	0.504	4.91925e-12	27	LPIN2
2.59791e-11	-0.607057	0.656535	0.053	0.269	9.50863e-07	27	TIMM44
4.40896e-07	-0.607178	0.65648	0.201	0.415	0.0161372	27	KCNQ1OT1
2.43372e-07	-0.60737	0.656392	0.167	0.378	0.00890766	27	TCF7L2
8.38666e-10	-0.607873	0.656163	0.134	0.365	3.0696e-05	27	GPD2
5.03887e-14	-0.607972	0.656119	0.086	0.368	1.84428e-09	27	CNPY2
6.4574e-16	-0.608393	0.655927	0.187	0.546	2.36347e-11	27	SLC30A7
2.91791e-10	-0.608442	0.655905	0.215	0.501	1.06799e-05	27	KIF13B
1.17702e-07	-0.608811	0.655737	0.086	0.263	0.00430803	27	DGKE
8.78533e-12	-0.609977	0.655207	0.086	0.329	3.21552e-07	27	MED19
1.51185e-08	-0.610217	0.655098	0.072	0.254	0.000553351	27	TMEM184C
1.8449e-09	-0.610596	0.654926	0.081	0.287	6.75251e-05	27	TRIM37
2.7226e-17	-0.610616	0.654917	0.077	0.39	9.96497e-13	27	RBM7
3.18926e-15	-0.611005	0.65474	0.081	0.371	1.1673e-10	27	UBE2S
3.30629e-12	-0.61117	0.654665	0.191	0.497	1.21014e-07	27	KAT6B
2.36404e-13	-0.6112	0.654652	0.048	0.289	8.65262e-09	27	HEXA
1.83466e-13	-0.612077	0.654254	0.096	0.376	6.71503e-09	27	RARS
3.85483e-12	-0.612168	0.654213	0.053	0.28	1.4109e-07	27	VRK3
2.9421e-20	-0.612853	0.653902	0.144	0.542	1.07684e-15	27	BRD1
1.40267e-16	-0.614484	0.653163	0.158	0.519	5.13391e-12	27	SELENOT
7.50576e-07	-0.615686	0.652619	0.144	0.332	0.0274718	27	SPRED1
1.78813e-09	-0.615969	0.652492	0.455	0.75	6.54475e-05	27	ZHX2
8.19924e-13	-0.615991	0.652482	0.421	0.824	3.001e-08	27	CCNL1
2.17482e-13	-0.616015	0.652471	0.187	0.509	7.96004e-09	27	FBXL20
4.05743e-08	-0.616074	0.652444	0.435	0.754	0.00148506	27	SARAF
3.10393e-17	-0.616185	0.652394	0.187	0.569	1.13607e-12	27	RABGAP1
8.62998e-18	-0.616213	0.652381	0.134	0.49	3.15866e-13	27	URI1
9.56793e-14	-0.616461	0.652269	0.067	0.332	3.50196e-09	27	ZBTB4
1.52165e-10	-0.616711	0.652156	0.062	0.276	5.56939e-06	27	ZNF121
3.13163e-12	-0.616995	0.652028	0.11	0.375	1.14621e-07	27	NUP88
1.86531e-16	-0.617202	0.651934	0.134	0.487	6.82722e-12	27	CASC3
2.24866e-21	-0.617285	0.651897	0.144	0.565	8.23033e-17	27	EIF2A
5.69548e-09	-0.617322	0.65188	0.096	0.299	0.00020846	27	LSS
1.16412e-10	-0.617461	0.651817	0.292	0.61	4.2608e-06	27	DUSP16
7.411e-09	-0.617538	0.651782	0.134	0.354	0.00027125	27	SPSB1
9.14215e-14	-0.61755	0.651777	0.191	0.525	3.34612e-09	27	KIAA0355
8.63479e-13	-0.617578	0.651764	0.249	0.588	3.16042e-08	27	PDCD4
6.67966e-20	-0.61771	0.651704	0.124	0.509	2.44482e-15	27	WDR82
7.47572e-10	-0.617891	0.651623	0.196	0.47	2.73619e-05	27	ZDHHC20
8.35018e-11	-0.618027	0.651561	0.11	0.356	3.05625e-06	27	INPP5A
3.19619e-13	-0.618138	0.651511	0.086	0.358	1.16984e-08	27	RBM28
3.41904e-19	-0.619159	0.65105	0.239	0.685	1.2514e-14	27	SURF4
4.89942e-13	-0.622163	0.649696	0.091	0.362	1.79324e-08	27	APOL6
9.51233e-11	-0.622879	0.649374	0.196	0.483	3.48161e-06	27	PCNX4
3.10118e-14	-0.622946	0.649343	0.187	0.534	1.13506e-09	27	RTN3
1.07238e-15	-0.623218	0.649221	0.158	0.496	3.92502e-11	27	FAM118A
6.18057e-22	-0.623303	0.649183	0.22	0.67	2.26215e-17	27	NAP1L4
4.27657e-14	-0.623924	0.648904	0.258	0.615	1.56527e-09	27	PPP3R1
6.79403e-07	-0.624071	0.648838	0.144	0.331	0.0248668	27	FSTL1
2.50668e-12	-0.624397	0.648691	0.086	0.341	9.1747e-08	27	PXN
6.06084e-09	-0.624402	0.648688	0.12	0.335	0.000221833	27	CPQ
3.19139e-11	-0.624434	0.648674	0.1	0.346	1.16808e-06	27	CCDC6
1.56957e-13	-0.624943	0.648445	0.182	0.514	5.74478e-09	27	R3HDM2
7.05944e-14	-0.625175	0.648341	0.091	0.376	2.58383e-09	27	EXOC1
1.73535e-10	-0.625235	0.648314	0.081	0.304	6.35156e-06	27	LRRC40
1.20473e-12	-0.625538	0.648178	0.129	0.413	4.40944e-08	27	ZBTB11
1.96627e-11	-0.625571	0.648163	0.062	0.288	7.19675e-07	27	PRDM4
1.11635e-10	-0.625599	0.648151	0.077	0.303	4.08594e-06	27	FBXW4
3.46107e-12	-0.6257	0.648105	0.359	0.717	1.26679e-07	27	RAPGEF6
8.86184e-14	-0.625705	0.648103	0.072	0.34	3.24352e-09	27	FAM193B
5.06043e-13	-0.627045	0.647502	0.191	0.515	1.85217e-08	27	SERTAD2
3.5456e-07	-0.627186	0.647438	0.148	0.341	0.0129772	27	AC009093.2
9.71843e-21	-0.627193	0.647435	0.201	0.652	3.55704e-16	27	NEMF
4.76753e-08	-0.628563	0.64682	0.177	0.411	0.00174496	27	SLC2A1
6.6663e-13	-0.628638	0.646787	0.105	0.378	2.43993e-08	27	ZNF430
2.32139e-17	-0.628959	0.646643	0.177	0.553	8.4965e-13	27	DARS
6.51758e-14	-0.629795	0.646268	0.153	0.472	2.3855e-09	27	CDKN1B
6.00348e-13	-0.629938	0.646204	0.177	0.491	2.19733e-08	27	PMM2
1.24896e-11	-0.630241	0.646068	0.172	0.47	4.57132e-07	27	FAM126B
4.38746e-08	-0.630386	0.646004	0.115	0.312	0.00160586	27	DCXR
2.63732e-18	-0.630486	0.645959	0.144	0.515	9.65287e-14	27	FRS2
1.64968e-08	-0.630606	0.645905	0.115	0.317	0.0006038	27	TOGARAM1
2.65814e-10	-0.630882	0.645781	0.057	0.261	9.72905e-06	27	DPF2
1.41835e-09	-0.631052	0.645706	0.062	0.255	5.19131e-05	27	ALAS1
6.05421e-10	-0.631308	0.645591	0.067	0.273	2.2159e-05	27	DHX30
9.05065e-10	-0.631833	0.645356	0.072	0.277	3.31263e-05	27	CALCOCO1
2.21128e-18	-0.631856	0.645346	0.115	0.478	8.09352e-14	27	DPM1
3.13401e-12	-0.632107	0.645234	0.153	0.444	1.14708e-07	27	SLC20A2
6.34628e-17	-0.632699	0.644969	0.081	0.402	2.3228e-12	27	ZNF160
9.79845e-11	-0.633035	0.644818	0.086	0.317	3.58633e-06	27	C6orf89
4.82721e-15	-0.633236	0.644728	0.148	0.48	1.76681e-10	27	RFC1
3.38483e-14	-0.633461	0.644628	0.067	0.333	1.23888e-09	27	PI4KB
5.20741e-12	-0.633593	0.644569	0.091	0.34	1.90596e-07	27	SLC31A1
1.21335e-14	-0.633637	0.644549	0.201	0.551	4.44098e-10	27	NBAS
3.92478e-17	-0.634126	0.644331	0.349	0.779	1.43651e-12	27	AFF4
7.30311e-11	-0.634261	0.644271	0.077	0.308	2.67301e-06	27	SNHG3
1.31691e-09	-0.634585	0.644126	0.301	0.61	4.82003e-05	27	UGCG
8.48886e-15	-0.635022	0.643931	0.091	0.382	3.10701e-10	27	BCOR
1.95494e-10	-0.635601	0.643672	0.077	0.297	7.15527e-06	27	AKAP11
6.95198e-10	-0.636032	0.64348	0.091	0.31	2.54449e-05	27	KIZ
6.53074e-13	-0.636387	0.643322	0.057	0.299	2.39032e-08	27	RAB11B
7.054e-14	-0.63643	0.643303	0.297	0.677	2.58184e-09	27	ATP11B
1.88518e-17	-0.636588	0.643232	0.148	0.515	6.89996e-13	27	IK
7.72363e-21	-0.636761	0.643155	0.163	0.573	2.82693e-16	27	ATF2
1.58562e-12	-0.637365	0.642886	0.115	0.391	5.80354e-08	27	PDK1
1.52594e-11	-0.637891	0.642652	0.455	0.809	5.58511e-07	27	KMT2C
1.23463e-17	-0.638388	0.64243	0.196	0.593	4.51885e-13	27	GON4L
1.28947e-16	-0.638639	0.642319	0.115	0.452	4.7196e-12	27	NFX1
2.16061e-14	-0.638818	0.642239	0.144	0.465	7.90803e-10	27	HERPUD2
1.13448e-13	-0.639311	0.642019	0.115	0.406	4.15232e-09	27	TULP3
6.73953e-14	-0.639343	0.642005	0.1	0.386	2.46673e-09	27	FDX1
9.33914e-10	-0.639599	0.641891	0.062	0.263	3.41822e-05	27	CDK16
2.12745e-16	-0.640106	0.641666	0.148	0.508	7.7867e-12	27	SYNRG
4.12579e-13	-0.640235	0.641608	0.081	0.347	1.51008e-08	27	ARL1
3.17496e-15	-0.641111	0.641219	0.278	0.678	1.16207e-10	27	SETX
9.99915e-11	-0.641208	0.641176	0.067	0.288	3.65979e-06	27	SLC25A24
1.58971e-10	-0.641491	0.64105	0.057	0.268	5.81848e-06	27	AL158152.1
1.31962e-12	-0.641865	0.640884	0.292	0.677	4.82995e-08	27	NPEPPS
6.8112e-14	-0.642769	0.640483	0.091	0.372	2.49297e-09	27	THUMPD1
2.43441e-10	-0.643319	0.640239	0.134	0.385	8.91018e-06	27	NIN
2.32713e-10	-0.643394	0.640205	0.124	0.368	8.51751e-06	27	PPP1R21
1.03936e-09	-0.644393	0.639762	0.105	0.327	3.80416e-05	27	CCDC66
1.83393e-11	-0.645111	0.639444	0.048	0.268	6.71236e-07	27	AC007216.4
1.59887e-15	-0.645173	0.639416	0.124	0.449	5.85204e-11	27	TTC1
2.99708e-16	-0.646072	0.639018	0.124	0.455	1.09696e-11	27	DHX40
1.41402e-12	-0.646209	0.638957	0.062	0.307	5.17546e-08	27	PHF5A
2.31948e-20	-0.648055	0.63814	0.148	0.552	8.48954e-16	27	MTREX
5.91943e-12	-0.648337	0.638015	0.115	0.38	2.16657e-07	27	RFFL
1.57609e-11	-0.648868	0.63778	0.263	0.598	5.76863e-07	27	TLE4
6.15413e-11	-0.649807	0.637366	0.134	0.393	2.25247e-06	27	ADARB1
3.47791e-08	-0.650089	0.637241	0.105	0.305	0.00127295	27	CGAS
7.9697e-15	-0.650652	0.636992	0.1	0.407	2.91699e-10	27	ARHGAP12
1.21979e-10	-0.650669	0.636985	0.086	0.312	4.46454e-06	27	KYAT3
5.32924e-11	-0.650822	0.636917	0.057	0.271	1.95056e-06	27	SORBS3
4.66129e-20	-0.651319	0.636698	0.239	0.69	1.70608e-15	27	PCM1
2.32845e-12	-0.651508	0.636615	0.077	0.324	8.52234e-08	27	TMEM33
7.84315e-10	-0.65155	0.636596	0.081	0.29	2.87067e-05	27	DANCR
1.02116e-19	-0.653856	0.635579	0.134	0.525	3.73756e-15	27	TPP2
2.30488e-17	-0.65451	0.635291	0.349	0.785	8.4361e-13	27	EIF4A2
3.05037e-15	-0.654525	0.635285	0.086	0.385	1.11647e-10	27	FOXK1
7.83541e-18	-0.654592	0.635255	0.325	0.774	2.86784e-13	27	BCLAF1
3.31497e-07	-0.654658	0.635226	0.191	0.4	0.0121331	27	EPAS1
5.91897e-13	-0.654925	0.635108	0.086	0.351	2.1664e-08	27	KATNA1
7.63526e-19	-0.655503	0.634854	0.182	0.585	2.79458e-14	27	UBQLN1
2.05241e-19	-0.655626	0.6348	0.144	0.543	7.51201e-15	27	FAM120A
9.37495e-16	-0.655736	0.634751	0.105	0.424	3.43133e-11	27	PHYKPL
7.92598e-14	-0.655775	0.634734	0.091	0.37	2.90099e-09	27	AK3
2.31291e-09	-0.656078	0.634601	0.077	0.278	8.4655e-05	27	EIF4EBP1
4.59614e-12	-0.657312	0.634059	0.167	0.47	1.68223e-07	27	ZNF83
1.96952e-13	-0.65779	0.633848	0.239	0.584	7.20864e-09	27	SMG6
9.91935e-15	-0.658087	0.633718	0.167	0.508	3.63058e-10	27	USP48
1.4795e-10	-0.659488	0.633103	0.053	0.262	5.41513e-06	27	PHF2
2.80726e-14	-0.659703	0.633008	0.167	0.497	1.02749e-09	27	ASXL2
8.05475e-10	-0.660266	0.632762	0.062	0.26	2.94812e-05	27	ZNF236
3.1102e-08	-0.660384	0.63271	0.081	0.264	0.00113836	27	CCDC97
1.37308e-14	-0.660473	0.632671	0.167	0.507	5.0256e-10	27	NT5C3A
2.42136e-13	-0.660597	0.632616	0.048	0.293	8.86243e-09	27	TSC1
4.94798e-25	-0.662919	0.631599	0.129	0.579	1.81101e-20	27	RBM5
1.66014e-16	-0.662923	0.631597	0.139	0.489	6.07627e-12	27	RAB3GAP2
6.19596e-15	-0.664142	0.631064	0.134	0.452	2.26778e-10	27	MAPK14
4.21056e-26	-0.664178	0.631048	0.211	0.714	1.54111e-21	27	MIER1
4.34625e-10	-0.664292	0.630998	0.124	0.363	1.59077e-05	27	TENT4B
4.91238e-09	-0.664937	0.630716	0.086	0.285	0.000179798	27	DHX32
2.8572e-12	-0.665439	0.630497	0.067	0.309	1.04576e-07	27	GOLGA5
2.54599e-10	-0.666521	0.630024	0.077	0.29	9.31858e-06	27	LRRC8A
1.21275e-21	-0.666532	0.630019	0.191	0.629	4.43878e-17	27	TNKS2
1.80013e-14	-0.666668	0.62996	0.172	0.518	6.58866e-10	27	ATP2C1
1.66129e-14	-0.667114	0.629765	0.081	0.363	6.0805e-10	27	CRY2
2.26665e-09	-0.66717	0.629741	0.234	0.494	8.29618e-05	27	YES1
4.95695e-16	-0.667273	0.629696	0.311	0.739	1.81429e-11	27	CYLD
1.09551e-08	-0.667737	0.629493	0.1	0.305	0.000400967	27	ATRN
4.19035e-20	-0.668345	0.629228	0.163	0.58	1.53371e-15	27	SERINC3
9.83465e-14	-0.668518	0.629153	0.392	0.778	3.59958e-09	27	KDM6A
2.10209e-16	-0.669354	0.628788	0.077	0.379	7.69387e-12	27	CCNL2
1.05887e-16	-0.670008	0.628503	0.124	0.473	3.87556e-12	27	GRPEL1
6.22469e-10	-0.670203	0.628418	0.148	0.391	2.2783e-05	27	SHLD2
5.53853e-12	-0.670834	0.628143	0.057	0.288	2.02716e-07	27	ZNF84
1.29528e-17	-0.671002	0.62807	0.139	0.504	4.74087e-13	27	ZKSCAN1
7.96463e-18	-0.671179	0.627993	0.139	0.496	2.91513e-13	27	SMC3
1.15775e-15	-0.671284	0.627948	0.091	0.403	4.23747e-11	27	TMEM243
3.24975e-11	-0.671695	0.627769	0.081	0.315	1.18944e-06	27	ZC3H14
2.14397e-22	-0.671744	0.627748	0.167	0.611	7.84714e-18	27	ILF3
6.01869e-12	-0.671786	0.627729	0.086	0.33	2.2029e-07	27	ANKRD13A
1.97563e-19	-0.671987	0.627641	0.167	0.58	7.23102e-15	27	SUPT6H
4.0784e-18	-0.672745	0.627312	0.144	0.526	1.49273e-13	27	TCERG1
4.99907e-10	-0.672761	0.627305	0.201	0.468	1.82971e-05	27	ZNRF2
2.35464e-13	-0.673551	0.626962	0.062	0.317	8.61823e-09	27	CYTH2
2.23203e-10	-0.673868	0.626824	0.12	0.359	8.16945e-06	27	TTLL5
4.19142e-10	-0.673951	0.626788	0.053	0.25	1.5341e-05	27	ORAI2
4.33765e-12	-0.674326	0.626625	0.053	0.281	1.58762e-07	27	ZFYVE1
2.88098e-16	-0.675117	0.626281	0.1	0.421	1.05447e-11	27	PHF1
5.6663e-19	-0.675192	0.626249	0.182	0.589	2.07392e-14	27	SNHG32
9.57606e-09	-0.675267	0.626216	0.148	0.366	0.000350493	27	COMMD10
1.00711e-11	-0.675448	0.626138	0.062	0.294	3.68613e-07	27	PRKD2
1.84865e-20	-0.675467	0.62613	0.144	0.551	6.76624e-16	27	HNRNPL
9.98802e-11	-0.67576	0.626002	0.196	0.478	3.65572e-06	27	CHSY1
3.03587e-12	-0.67593	0.625928	0.426	0.808	1.11116e-07	27	USP15
1.44363e-14	-0.676688	0.6256	0.158	0.485	5.28384e-10	27	SNX14
1.30409e-06	-0.676772	0.625563	0.278	0.487	0.047731	27	SSH2
7.89379e-24	-0.677007	0.625461	0.115	0.543	2.88921e-19	27	DIDO1
4.97927e-17	-0.677283	0.625342	0.11	0.447	1.82246e-12	27	WDR48
1.02463e-11	-0.677802	0.625117	0.053	0.274	3.75025e-07	27	ZNF875
5.31961e-08	-0.678699	0.624728	0.11	0.304	0.00194703	27	ABHD17B
8.38707e-10	-0.679109	0.624551	0.1	0.321	3.06975e-05	27	GMCL1
5.71178e-17	-0.67946	0.624399	0.12	0.463	2.09057e-12	27	AK2
1.03179e-21	-0.679555	0.624358	0.158	0.587	3.77647e-17	27	MAPKAPK2
1.46221e-13	-0.679646	0.624319	0.325	0.693	5.35185e-09	27	MYCBP2
1.50946e-10	-0.679839	0.624235	0.12	0.366	5.52476e-06	27	MCUB
3.33292e-09	-0.681485	0.623523	0.191	0.439	0.000121988	27	DOCK9
1.66072e-12	-0.68196	0.623318	0.086	0.342	6.07841e-08	27	RAD54L2
3.68519e-19	-0.682035	0.623285	0.273	0.727	1.34882e-14	27	TPR
1.8905e-10	-0.682325	0.62316	0.081	0.301	6.91941e-06	27	CNOT10
6.08226e-08	-0.682984	0.622875	0.091	0.274	0.00222617	27	C1QTNF1
8.38373e-09	-0.683058	0.622844	0.086	0.284	0.000306853	27	LBH
9.58896e-15	-0.683173	0.622794	0.196	0.545	3.50966e-10	27	HDGF
1.0407e-07	-0.68373	0.622554	0.153	0.359	0.00380905	27	ITSN1
1.41521e-12	-0.683909	0.622476	0.177	0.473	5.17983e-08	27	BTRC
1.75644e-17	-0.685175	0.62193	0.124	0.476	6.42874e-13	27	USP10
9.59666e-16	-0.685371	0.621846	0.091	0.4	3.51247e-11	27	ACO2
4.10145e-09	-0.685641	0.621729	0.077	0.274	0.000150117	27	STX3
9.5436e-14	-0.686437	0.621386	0.077	0.348	3.49305e-09	27	CS
9.69465e-11	-0.686816	0.621223	0.057	0.268	3.54834e-06	27	CKAP5
1.07808e-11	-0.687296	0.621017	0.124	0.393	3.94588e-07	27	IRS2
7.67615e-09	-0.687819	0.620792	0.225	0.479	0.000280955	27	MFHAS1
1.87431e-19	-0.687905	0.620755	0.182	0.591	6.86015e-15	27	PSPC1
4.43705e-07	-0.688195	0.62063	0.196	0.411	0.0162401	27	KLF2
3.31321e-21	-0.689553	0.620046	0.12	0.511	1.21267e-16	27	POM121
1.18573e-13	-0.689934	0.619882	0.105	0.392	4.33989e-09	27	CRYBG3
9.4082e-17	-0.690076	0.619821	0.124	0.469	3.4435e-12	27	FAM3C
7.53906e-15	-0.690081	0.619819	0.211	0.568	2.75937e-10	27	ADAM10
3.58433e-10	-0.69048	0.619648	0.086	0.306	1.3119e-05	27	AMOTL1
1.95973e-10	-0.691801	0.619081	0.124	0.371	7.17282e-06	27	GNG12
3.15415e-09	-0.69227	0.618879	0.081	0.283	0.000115445	27	COL27A1
2.61035e-26	-0.692942	0.618591	0.211	0.726	9.55414e-22	27	SF1
1.98396e-12	-0.693371	0.618407	0.067	0.31	7.26151e-08	27	UXS1
7.393e-16	-0.693649	0.618288	0.086	0.391	2.70591e-11	27	ZNF770
3.66094e-08	-0.694693	0.617841	0.177	0.403	0.00133994	27	TSC22D3
8.97039e-19	-0.694816	0.617788	0.215	0.645	3.28325e-14	27	WDR26
7.38685e-09	-0.694826	0.617784	0.067	0.252	0.000270366	27	FHL1
2.98822e-19	-0.69571	0.617406	0.167	0.57	1.09372e-14	27	TCP1
6.13809e-15	-0.697291	0.616729	0.206	0.562	2.2466e-10	27	ST3GAL1
5.5675e-11	-0.697677	0.616564	0.091	0.325	2.03776e-06	27	NAB1
5.52512e-16	-0.698719	0.616119	0.278	0.67	2.02225e-11	27	DIAPH1
3.30202e-10	-0.699627	0.615731	0.077	0.294	1.20857e-05	27	NOP14
7.93897e-08	-0.699877	0.615625	0.258	0.498	0.00290574	27	MBD5
9.54271e-16	-0.701175	0.615071	0.172	0.529	3.49273e-11	27	RNF168
4.16319e-10	-0.701268	0.615031	0.459	0.772	1.52377e-05	27	TNRC6B
5.46741e-15	-0.701455	0.614952	0.11	0.421	2.00113e-10	27	LONP1
3.76535e-14	-0.701701	0.614847	0.067	0.336	1.37816e-09	27	MBD1
1.6804e-13	-0.702173	0.614646	0.091	0.361	6.15042e-09	27	PLAA
1.73228e-14	-0.702251	0.614613	0.072	0.347	6.34031e-10	27	GNL2
5.2378e-07	-0.702538	0.61449	0.579	0.831	0.0191709	27	JUNB
2.4637e-07	-0.702624	0.614454	0.12	0.303	0.00901737	27	DTNB
9.25385e-10	-0.702922	0.614327	0.096	0.312	3.387e-05	27	SERPINH1
1.01846e-14	-0.702998	0.614294	0.124	0.438	3.72767e-10	27	NUP160
1.18892e-11	-0.703341	0.614148	0.11	0.371	4.35155e-07	27	WDR60
7.3787e-20	-0.70357	0.614051	0.115	0.49	2.70068e-15	27	RLIM
1.4967e-14	-0.704011	0.613863	0.177	0.513	5.47806e-10	27	LMBR1
6.15582e-17	-0.704096	0.613827	0.1	0.433	2.25309e-12	27	GOLGA3
1.06461e-10	-0.705145	0.613381	0.1	0.338	3.89658e-06	27	SUCLG2
8.39574e-16	-0.705158	0.613375	0.134	0.473	3.07292e-11	27	KDM3A
8.63396e-12	-0.705522	0.613221	0.072	0.308	3.16012e-07	27	DCUN1D5
5.7965e-10	-0.705822	0.613093	0.057	0.259	2.12158e-05	27	PHLDB3
3.19011e-11	-0.706522	0.612796	0.081	0.313	1.16761e-06	27	CUL2
4.05874e-17	-0.706852	0.612656	0.292	0.733	1.48554e-12	27	SETD2
1.95002e-20	-0.707027	0.612581	0.158	0.559	7.13726e-16	27	PRKRIP1
2.01435e-12	-0.707047	0.612573	0.062	0.302	7.37271e-08	27	WDR75
2.91056e-11	-0.707057	0.612568	0.153	0.424	1.06529e-06	27	RAB27A
2.84319e-19	-0.707429	0.612411	0.268	0.726	1.04064e-14	27	TBC1D15
3.82183e-09	-0.707701	0.612295	0.086	0.29	0.000139883	27	HACL1
2.03618e-15	-0.708112	0.612121	0.096	0.403	7.45262e-11	27	CREBZF
8.88327e-09	-0.708542	0.611938	0.067	0.252	0.000325137	27	RPA3
3.5665e-13	-0.709158	0.611677	0.077	0.338	1.30538e-08	27	CCDC130
9.65189e-11	-0.710096	0.61128	0.091	0.323	3.53269e-06	27	STAT1
5.61227e-20	-0.71071	0.61102	0.215	0.651	2.05415e-15	27	ZC3H15
7.25098e-12	-0.711093	0.610857	0.043	0.261	2.65393e-07	27	ING1
9.28019e-12	-0.711673	0.610612	0.282	0.614	3.39664e-07	27	ERN1
1.28799e-09	-0.711772	0.61057	0.072	0.272	4.71418e-05	27	AAMDC
8.39148e-12	-0.71193	0.610503	0.067	0.304	3.07137e-07	27	RRP36
3.53727e-12	-0.712062	0.610447	0.053	0.284	1.29468e-07	27	RMC1
4.16598e-17	-0.712703	0.610176	0.139	0.494	1.52479e-12	27	TOR1AIP1
1.08571e-19	-0.712726	0.610166	0.244	0.679	3.9738e-15	27	FBXW11
7.24729e-13	-0.713051	0.610029	0.062	0.309	2.65258e-08	27	CLPTM1L
1.00334e-14	-0.713701	0.609754	0.1	0.398	3.67231e-10	27	STX16
5.47285e-16	-0.713816	0.609705	0.306	0.732	2.00312e-11	27	NSD3
2.14038e-08	-0.714066	0.6096	0.11	0.314	0.000783401	27	ARHGAP32
2.87016e-24	-0.714187	0.609549	0.172	0.629	1.05051e-19	27	NORAD
1.78045e-16	-0.715288	0.609083	0.234	0.622	6.51663e-12	27	KDM5B
1.81515e-12	-0.716364	0.60863	0.129	0.412	6.64364e-08	27	DDHD1
9.48197e-15	-0.716914	0.608398	0.254	0.614	3.4705e-10	27	TBL1XR1
6.58242e-20	-0.717108	0.608316	0.105	0.476	2.40923e-15	27	ODR4
7.86605e-07	-0.717817	0.608017	0.273	0.496	0.0287905	27	MPZL1
9.9137e-09	-0.718685	0.607651	0.124	0.338	0.000362851	27	MYO6
6.33967e-21	-0.719039	0.607502	0.12	0.514	2.32038e-16	27	USP22
3.92924e-18	-0.720257	0.606989	0.081	0.406	1.43814e-13	27	ZNF146
5.61834e-17	-0.720381	0.606937	0.158	0.525	2.05637e-12	27	GABARAPL1
1.11847e-10	-0.721331	0.606537	0.1	0.341	4.09371e-06	27	LRP1
8.12433e-13	-0.721437	0.606493	0.115	0.392	2.97358e-08	27	IQCB1
8.90635e-23	-0.72197	0.606269	0.258	0.732	3.25981e-18	27	NUFIP2
4.23069e-12	-0.72312	0.605786	0.1	0.359	1.54847e-07	27	MICAL3
1.45556e-16	-0.723562	0.6056	0.383	0.796	5.32751e-12	27	RLF
1.74241e-16	-0.723773	0.605512	0.397	0.837	6.37739e-12	27	WAC
9.98118e-08	-0.724428	0.605237	0.402	0.676	0.00365321	27	PPP2R5C
2.03543e-12	-0.724905	0.605037	0.091	0.346	7.44987e-08	27	MARK4
1.54039e-09	-0.726675	0.604295	0.062	0.255	5.63798e-05	27	ASL
5.52007e-11	-0.726704	0.604283	0.053	0.266	2.0204e-06	27	MYNN
2.25101e-11	-0.727096	0.604119	0.268	0.592	8.23894e-07	27	TGFB1
4.14672e-16	-0.727945	0.603763	0.163	0.512	1.51774e-11	27	SRPK1
1.01247e-10	-0.730791	0.602574	0.086	0.315	3.70575e-06	27	DDX58
4.37447e-19	-0.73111	0.60244	0.225	0.638	1.6011e-14	27	RICTOR
8.00546e-09	-0.731945	0.602092	0.081	0.278	0.000293008	27	TBCK
8.48849e-15	-0.732809	0.601731	0.268	0.636	3.10687e-10	27	AAK1
4.08166e-09	-0.733526	0.601432	0.144	0.365	0.000149393	27	WDPCP
1.03662e-16	-0.734209	0.601147	0.086	0.405	3.79413e-12	27	TOPORS
7.78748e-16	-0.734249	0.601131	0.244	0.623	2.85029e-11	27	UBR2
2.05885e-19	-0.735176	0.600745	0.11	0.477	7.53559e-15	27	MIA3
5.2154e-17	-0.737247	0.599883	0.129	0.475	1.90889e-12	27	UBE4A
7.56562e-18	-0.740955	0.598343	0.335	0.79	2.76909e-13	27	YTHDC1
5.27581e-20	-0.741099	0.598284	0.139	0.535	1.931e-15	27	GORASP2
3.09037e-10	-0.741636	0.598061	0.129	0.375	1.13111e-05	27	CMTM7
6.9998e-15	-0.743099	0.597455	0.22	0.564	2.562e-10	27	SUSD6
1.90094e-17	-0.743415	0.597324	0.225	0.63	6.95762e-13	27	USP36
9.2346e-10	-0.743465	0.597303	0.057	0.251	3.37996e-05	27	TSSC4
5.55924e-13	-0.743656	0.597224	0.062	0.312	2.03474e-08	27	DEAF1
1.01006e-18	-0.744796	0.596752	0.158	0.548	3.69691e-14	27	ATP6AP2
9.54993e-09	-0.7452	0.596585	0.287	0.562	0.000349537	27	PIP4K2A
8.53823e-15	-0.745989	0.596259	0.053	0.318	3.12508e-10	27	NELFE
6.07223e-19	-0.746325	0.59612	0.397	0.843	2.2225e-14	27	NIPBL
9.48068e-10	-0.746635	0.595992	0.172	0.42	3.47002e-05	27	PVT1
1.12679e-13	-0.746697	0.595966	0.622	0.897	4.12418e-09	27	JAK1
2.62115e-18	-0.746913	0.595877	0.306	0.746	9.59368e-14	27	HNRNPDL
6.53332e-09	-0.747445	0.595657	0.096	0.298	0.000239126	27	BMT2
8.47824e-09	-0.747612	0.595589	0.086	0.28	0.000310312	27	HEG1
1.77177e-21	-0.747831	0.595498	0.278	0.743	6.48486e-17	27	EPC1
1.26141e-15	-0.747836	0.595496	0.091	0.395	4.6169e-11	27	DAP
6.33987e-16	-0.747884	0.595476	0.297	0.685	2.32046e-11	27	TUT4
3.02787e-11	-0.748206	0.595343	0.057	0.278	1.10823e-06	27	LIN7C
3.35811e-20	-0.748219	0.595338	0.225	0.658	1.2291e-15	27	MPHOSPH8
6.80218e-09	-0.748991	0.59502	0.11	0.313	0.000248966	27	OXCT1
7.55865e-11	-0.749799	0.594686	0.081	0.304	2.76654e-06	27	TBCD
5.48224e-17	-0.750734	0.594301	0.081	0.399	2.00656e-12	27	GTF2F1
8.7486e-08	-0.751416	0.59402	0.091	0.27	0.00320208	27	TTC21B
4.31748e-07	-0.752156	0.593716	0.129	0.315	0.0158024	27	ADM
7.23911e-11	-0.752247	0.593678	0.211	0.502	2.64959e-06	27	RESF1
3.1015e-10	-0.752932	0.593396	0.636	0.842	1.13518e-05	27	ARID5B
3.44849e-16	-0.753049	0.593348	0.158	0.512	1.26218e-11	27	NPC1
1.09444e-12	-0.753183	0.593293	0.11	0.382	4.00577e-08	27	SACM1L
2.97419e-19	-0.755074	0.592516	0.268	0.729	1.08858e-14	27	TRA2B
1.23981e-13	-0.755788	0.592223	0.067	0.328	4.53785e-09	27	HCG18
8.52309e-13	-0.755972	0.592147	0.081	0.338	3.11954e-08	27	CYB5B
4.57383e-16	-0.756385	0.591978	0.096	0.407	1.67407e-11	27	MPHOSPH10
8.10006e-15	-0.756865	0.591781	0.081	0.368	2.9647e-10	27	CCNG1
2.52535e-16	-0.757604	0.591478	0.139	0.484	9.24302e-12	27	CARS
2.88063e-15	-0.757989	0.59132	0.086	0.381	1.05434e-10	27	PTRH2
4.10241e-12	-0.758047	0.591296	0.081	0.327	1.50152e-07	27	MRPL47
1.51094e-12	-0.758541	0.591094	0.105	0.369	5.53019e-08	27	PCBP1-AS1
1.18257e-19	-0.758604	0.591068	0.134	0.513	4.32834e-15	27	POLR2B
3.35407e-15	-0.758686	0.591035	0.144	0.47	1.22762e-10	27	CRTC3
1.36253e-12	-0.759285	0.590789	0.115	0.389	4.98699e-08	27	TOM1L2
3.44915e-23	-0.761599	0.589842	0.134	0.564	1.26242e-18	27	ADAR
1.02121e-13	-0.761758	0.589777	0.077	0.342	3.73774e-09	27	ERCC5
1.15356e-10	-0.761887	0.589724	0.048	0.252	4.22213e-06	27	AP5Z1
3.61693e-14	-0.762122	0.589628	0.1	0.391	1.32383e-09	27	RABGGTB
3.26336e-12	-0.762439	0.589499	0.077	0.327	1.19442e-07	27	LTBP4
2.27507e-14	-0.76266	0.589408	0.062	0.332	8.32699e-10	27	KLHDC2
4.57963e-15	-0.763998	0.588862	0.1	0.406	1.67619e-10	27	TGS1
1.30312e-11	-0.764129	0.588809	0.067	0.3	4.76955e-07	27	PPWD1
1.16553e-09	-0.764165	0.588794	0.091	0.305	4.26597e-05	27	GJA1
6.12485e-08	-0.76426	0.588755	0.1	0.289	0.00224176	27	MRPL1
2.03896e-09	-0.765151	0.588392	0.067	0.262	7.46279e-05	27	NFXL1
4.42213e-15	-0.76528	0.588339	0.11	0.417	1.61854e-10	27	MTF2
3.01536e-18	-0.765473	0.58826	0.153	0.531	1.10365e-13	27	XPO6
2.8341e-11	-0.765512	0.588244	0.062	0.286	1.03731e-06	27	MON1B
4.47306e-20	-0.765645	0.58819	0.187	0.602	1.63718e-15	27	TNKS
5.28171e-18	-0.766197	0.587965	0.091	0.427	1.93316e-13	27	TRAPPC8
5.81415e-21	-0.766343	0.587906	0.153	0.561	2.12804e-16	27	IVNS1ABP
2.20042e-14	-0.767969	0.587244	0.081	0.363	8.05374e-10	27	CBX5
9.18339e-08	-0.768294	0.587111	0.086	0.264	0.00336121	27	PRORP
1.38997e-15	-0.769152	0.586762	0.12	0.441	5.08744e-11	27	NUTM2A-AS1
5.10772e-11	-0.770043	0.5864	0.144	0.402	1.86948e-06	27	TWSG1
8.10262e-15	-0.771673	0.585738	0.091	0.385	2.96564e-10	27	BRD9
4.59865e-20	-0.772705	0.585319	0.158	0.558	1.68315e-15	27	CUL4A
1.95507e-20	-0.772968	0.585212	0.239	0.69	7.15574e-16	27	RANBP2
4.54482e-07	-0.773113	0.585154	0.574	0.761	0.0166345	27	PAM
1.58454e-07	-0.773683	0.584922	0.105	0.283	0.00579956	27	TESK2
4.32908e-19	-0.774466	0.584605	0.086	0.435	1.58449e-14	27	JMJD6
1.81849e-16	-0.775604	0.584144	0.096	0.415	6.65587e-12	27	GPS2
1.04928e-10	-0.776415	0.583816	0.057	0.267	3.84046e-06	27	NISCH
1.36622e-07	-0.776815	0.583654	0.254	0.476	0.00500051	27	GPHN
4.91083e-11	-0.77695	0.583599	0.043	0.252	1.79741e-06	27	SFXN3
2.0774e-19	-0.77707	0.583551	0.124	0.501	7.60349e-15	27	GAK
5.79431e-08	-0.778078	0.583143	0.081	0.259	0.00212077	27	ANO10
2.74176e-11	-0.778806	0.582849	0.081	0.316	1.00351e-06	27	LPCAT3
1.17798e-10	-0.778975	0.582781	0.096	0.329	4.31154e-06	27	CNN3
1.29217e-10	-0.779399	0.58261	0.048	0.252	4.72948e-06	27	EMG1
8.61374e-17	-0.779729	0.582476	0.292	0.713	3.15272e-12	27	ERBIN
2.0244e-09	-0.780057	0.582344	0.081	0.289	7.4095e-05	27	SDC4
1.50687e-15	-0.78035	0.582226	0.129	0.453	5.5153e-11	27	SLC7A1
3.80658e-12	-0.780615	0.582118	0.057	0.284	1.39325e-07	27	AC245297.3
8.89437e-22	-0.781635	0.581707	0.163	0.587	3.25543e-17	27	CEBPZ
9.00054e-17	-0.782321	0.581431	0.282	0.683	3.29429e-12	27	CSGALNACT2
2.52161e-11	-0.7827	0.581278	0.196	0.495	9.22936e-07	27	BAG3
5.13665e-13	-0.783709	0.580872	0.167	0.475	1.88007e-08	27	STOM
1.34062e-09	-0.785089	0.580316	0.153	0.39	4.90681e-05	27	FERMT2
6.13872e-17	-0.785506	0.580148	0.129	0.473	2.24683e-12	27	ARMH3
7.73798e-07	-0.785549	0.580131	0.139	0.322	0.0283218	27	MAGI3
1.10233e-13	-0.78581	0.580026	0.364	0.727	4.03464e-09	27	FBXW7
3.94333e-20	-0.785849	0.580011	0.086	0.447	1.4433e-15	27	GNL1
2.9906e-18	-0.785905	0.579988	0.139	0.507	1.09459e-13	27	SKI
1.7457e-19	-0.786472	0.57976	0.12	0.493	6.38945e-15	27	DNM1L
6.8019e-14	-0.788093	0.579109	0.201	0.546	2.48956e-09	27	MGAT5
2.69543e-13	-0.78838	0.578994	0.1	0.37	9.86554e-09	27	PWWP2A
8.14245e-07	-0.788525	0.578936	0.134	0.31	0.0298022	27	NFIX
4.55408e-17	-0.789501	0.578544	0.187	0.566	1.66684e-12	27	HECA
7.59886e-17	-0.789731	0.578452	0.297	0.721	2.78126e-12	27	SPEN
3.02762e-11	-0.789775	0.578434	0.057	0.276	1.10814e-06	27	VAT1
2.76915e-16	-0.789901	0.578384	0.167	0.525	1.01354e-11	27	JMY
9.98431e-11	-0.789901	0.578384	0.244	0.537	3.65436e-06	27	PDE7A
3.85282e-17	-0.790873	0.577994	0.124	0.469	1.41017e-12	27	CA5B
1.23137e-11	-0.79121	0.577859	0.22	0.515	4.50692e-07	27	CEP85L
1.19601e-11	-0.793505	0.576941	0.172	0.461	4.37752e-07	27	IFNAR2
4.79951e-15	-0.795394	0.576186	0.057	0.33	1.75667e-10	27	EBLN3P
4.07077e-19	-0.795929	0.575972	0.129	0.499	1.48994e-14	27	SLC25A36
2.0545e-09	-0.796225	0.575854	0.067	0.265	7.51969e-05	27	HSDL2
1.11849e-11	-0.796807	0.575622	0.067	0.296	4.09378e-07	27	BRAP
1.03019e-18	-0.797575	0.575315	0.134	0.496	3.7706e-14	27	TMEM41B
4.48856e-16	-0.798194	0.575069	0.12	0.446	1.64286e-11	27	NOL10
6.68225e-15	-0.798238	0.575051	0.187	0.534	2.44577e-10	27	VPS13A
3.19292e-13	-0.798671	0.574879	0.072	0.329	1.16864e-08	27	PIAS2
6.68912e-13	-0.798845	0.574809	0.23	0.56	2.44829e-08	27	HIPK2
2.09279e-17	-0.799385	0.574594	0.086	0.408	7.65983e-13	27	LPGAT1
4.74627e-16	-0.799766	0.574442	0.191	0.553	1.73718e-11	27	VGLL4
8.29496e-16	-0.80023	0.574257	0.081	0.38	3.03604e-11	27	MAPK8IP3
1.7927e-12	-0.800723	0.574062	0.053	0.286	6.56146e-08	27	UBA5
3.18411e-19	-0.801062	0.573927	0.167	0.558	1.16542e-14	27	CIR1
2.5411e-09	-0.801727	0.573662	0.077	0.277	9.30068e-05	27	GALK2
4.43029e-12	-0.803287	0.573042	0.062	0.296	1.62153e-07	27	MED30
1.89197e-17	-0.804062	0.572734	0.11	0.452	6.92479e-13	27	METTL16
1.71282e-16	-0.804777	0.572451	0.115	0.445	6.26907e-12	27	TRIM56
1.28337e-17	-0.80517	0.572295	0.191	0.575	4.69728e-13	27	ZNF131
6.04564e-24	-0.805632	0.572111	0.211	0.678	2.21277e-19	27	BRD2
3.0405e-19	-0.806449	0.571787	0.244	0.683	1.11285e-14	27	CHIC2
3.07233e-13	-0.808517	0.570969	0.105	0.383	1.1245e-08	27	BLZF1
1.45044e-16	-0.808692	0.570899	0.182	0.544	5.30877e-12	27	STAM
9.40797e-11	-0.808782	0.570864	0.11	0.348	3.44341e-06	27	TBC1D2B
2.49422e-13	-0.808938	0.570802	0.153	0.462	9.12911e-09	27	ARHGAP35
2.85519e-19	-0.808945	0.570799	0.364	0.8	1.04503e-14	27	TAF1D
2.36765e-07	-0.808988	0.570782	0.139	0.331	0.00866583	27	FLI1
3.04605e-18	-0.80909	0.570742	0.148	0.522	1.11488e-13	27	RBM26
1.44553e-22	-0.810286	0.570269	0.153	0.583	5.29079e-18	27	CDK12
1.29769e-19	-0.810712	0.570101	0.239	0.675	4.74969e-15	27	TAB2
2.71982e-07	-0.811152	0.569927	0.124	0.307	0.00995481	27	TMTC2
7.659e-16	-0.812665	0.569329	0.067	0.359	2.80327e-11	27	DDX1
2.20809e-13	-0.814171	0.568735	0.057	0.307	8.08182e-09	27	DHDDS
1.46007e-08	-0.81678	0.567708	0.077	0.261	0.000534399	27	ANKRD13D
8.07712e-16	-0.818765	0.566927	0.086	0.392	2.95631e-11	27	YIPF5
2.73679e-16	-0.819403	0.566676	0.129	0.465	1.00169e-11	27	CRLF3
1.07982e-17	-0.820045	0.566424	0.359	0.144	3.95224e-13	27	IL1B
5.02487e-10	-0.821356	0.56591	0.067	0.271	1.83915e-05	27	NELFCD
1.4985e-23	-0.822054	0.565636	0.163	0.614	5.48466e-19	27	ARHGDIA
3.86905e-08	-0.822988	0.56527	0.344	0.574	0.00141611	27	SPTBN1
4.4812e-12	-0.823029	0.565254	0.134	0.409	1.64017e-07	27	REEP3
7.9702e-12	-0.82325	0.565167	0.067	0.298	2.91717e-07	27	MMS19
1.23329e-12	-0.823656	0.565008	0.129	0.409	4.51397e-08	27	ITGA5
4.61851e-07	-0.824366	0.56473	0.22	0.417	0.0169042	27	ANKRD44
8.08745e-20	-0.825905	0.564128	0.1	0.468	2.96009e-15	27	DDX27
7.33663e-08	-0.827446	0.563526	0.1	0.286	0.00268528	27	EFCAB2
4.99794e-10	-0.827618	0.563459	0.105	0.333	1.82929e-05	27	HERC3
2.61365e-09	-0.827883	0.563355	0.086	0.287	9.56622e-05	27	PDE6D
1.72766e-20	-0.828452	0.563133	0.364	0.819	6.32339e-16	27	SCAF11
8.78453e-09	-0.829861	0.562583	0.086	0.281	0.000321523	27	POLB
1.02338e-16	-0.832253	0.561651	0.144	0.491	3.74567e-12	27	PRKDC
2.5551e-15	-0.83254	0.56154	0.306	0.684	9.35194e-11	27	CCNH
2.53464e-21	-0.832913	0.561395	0.282	0.753	9.27705e-17	27	KMT2A
8.29337e-10	-0.833056	0.561339	0.077	0.282	3.03546e-05	27	DCUN1D4
7.34471e-17	-0.833142	0.561305	0.148	0.502	2.68824e-12	27	EAPP
1.22185e-10	-0.833891	0.561014	0.067	0.279	4.4721e-06	27	TMEM147
1.86578e-09	-0.833896	0.561012	0.11	0.327	6.82894e-05	27	LIMA1
2.5629e-16	-0.834204	0.560892	0.12	0.441	9.38047e-12	27	XPO4
6.34833e-19	-0.834655	0.560717	0.139	0.512	2.32355e-14	27	SIN3A
4.89325e-15	-0.836019	0.560187	0.129	0.448	1.79098e-10	27	THOC1
1.72013e-22	-0.836233	0.560104	0.139	0.561	6.29584e-18	27	TBC1D23
1.39911e-14	-0.838176	0.55935	0.077	0.359	5.12088e-10	27	PHAX
2.35011e-07	-0.838825	0.559099	0.124	0.306	0.00860164	27	DOCK2
3.4255e-11	-0.84005	0.558624	0.067	0.292	1.25377e-06	27	GRK2
3.7731e-14	-0.840357	0.558505	0.105	0.396	1.38099e-09	27	BTBD1
1.42006e-11	-0.841388	0.558106	0.043	0.259	5.19757e-07	27	AXIN1
2.35505e-21	-0.841497	0.558064	0.211	0.639	8.61971e-17	27	GATAD2A
4.99839e-18	-0.841526	0.558053	0.244	0.658	1.82946e-13	27	ERO1A
1.85706e-19	-0.843186	0.557411	0.258	0.673	6.79703e-15	27	SP100
4.51157e-13	-0.843234	0.557393	0.086	0.347	1.65128e-08	27	TMEM183A
1.43767e-11	-0.843384	0.557335	0.11	0.362	5.262e-07	27	ZNF10
1.19244e-15	-0.843901	0.557135	0.368	0.742	4.36446e-11	27	ETS1
9.70102e-11	-0.843943	0.557119	0.067	0.284	3.55067e-06	27	NOTCH2NLC
2.12423e-17	-0.845275	0.556605	0.167	0.541	7.77488e-13	27	HK1
9.09256e-08	-0.847005	0.555938	0.23	0.455	0.00332797	27	GCH1
5.8978e-10	-0.848042	0.555538	0.067	0.27	2.15865e-05	27	IRF2BPL
2.63519e-09	-0.848103	0.555515	0.072	0.267	9.64508e-05	27	C21orf91
1.10741e-13	-0.848825	0.555237	0.139	0.44	4.05322e-09	27	LMBRD1
1.02915e-07	-0.848964	0.555183	0.081	0.254	0.00376678	27	MPP6
1.15688e-14	-0.849257	0.55507	0.196	0.543	4.23429e-10	27	MAN1A2
1.1004e-15	-0.850872	0.554449	0.144	0.473	4.02757e-11	27	ZCCHC2
2.04121e-13	-0.85109	0.554366	0.483	0.784	7.47102e-09	27	AKT3
1.77803e-11	-0.853819	0.553318	0.086	0.322	6.50775e-07	27	CEP192
4.54123e-07	-0.855051	0.552846	0.167	0.366	0.0166214	27	AF117829.1
4.03768e-17	-0.857255	0.552002	0.182	0.555	1.47783e-12	27	RNF115
1.00866e-18	-0.858534	0.551513	0.144	0.517	3.6918e-14	27	HBS1L
2.30958e-12	-0.859983	0.550959	0.158	0.453	8.45329e-08	27	CHORDC1
4.04279e-10	-0.865166	0.548983	0.077	0.289	1.4797e-05	27	ME2
5.97364e-09	-0.865224	0.548961	0.067	0.254	0.000218641	27	MAP2K5
5.62892e-19	-0.866151	0.548608	0.124	0.489	2.06024e-14	27	STK38
2.83365e-19	-0.868671	0.547651	0.105	0.463	1.03714e-14	27	DICER1
4.67294e-10	-0.868919	0.547557	0.057	0.256	1.71034e-05	27	ITPR3
2.31143e-13	-0.869252	0.54743	0.043	0.282	8.46008e-09	27	KCTD10
6.10615e-23	-0.869416	0.547369	0.124	0.539	2.23491e-18	27	RNF4
5.01403e-20	-0.870833	0.546831	0.115	0.494	1.83518e-15	27	PPP1CC
7.96413e-11	-0.87197	0.5464	0.66	0.379	2.91495e-06	27	TNFAIP6
1.11701e-08	-0.871978	0.546397	0.067	0.252	0.000408837	27	ENAH
5.83105e-11	-0.872331	0.546263	0.091	0.325	2.13422e-06	27	MMP14
8.52064e-11	-0.874807	0.545327	0.096	0.329	3.11864e-06	27	SPOPL
4.85549e-12	-0.874866	0.545304	0.043	0.265	1.77716e-07	27	CHRAC1
1.00743e-12	-0.877513	0.544305	0.086	0.339	3.68729e-08	27	LMTK2
1.44729e-14	-0.879858	0.543421	0.115	0.418	5.29722e-10	27	WIPI2
4.7946e-13	-0.879926	0.543395	0.057	0.299	1.75487e-08	27	P4HA2
3.52138e-09	-0.880593	0.543144	0.1	0.31	0.000128886	27	LINC01588
3.67218e-12	-0.88091	0.543025	0.115	0.376	1.34406e-07	27	NSD2
1.69271e-11	-0.881292	0.542881	0.081	0.319	6.1955e-07	27	DOP1A
2.41806e-12	-0.881703	0.542727	0.067	0.304	8.85035e-08	27	HDAC7
4.88522e-21	-0.882084	0.542583	0.254	0.693	1.78804e-16	27	UBAP1
7.91307e-12	-0.882511	0.542423	0.12	0.38	2.89626e-07	27	AUH
8.22903e-21	-0.883848	0.54192	0.134	0.532	3.01191e-16	27	MED15
2.24506e-22	-0.884261	0.541765	0.134	0.549	8.21713e-18	27	BAZ2A
1.8447e-20	-0.884288	0.541755	0.153	0.557	6.75177e-16	27	SEC23A
4.47129e-11	-0.884466	0.541688	0.177	0.445	1.63654e-06	27	TGFBR2
9.19839e-12	-0.884529	0.541664	0.077	0.312	3.3667e-07	27	PHF8
4.66622e-14	-0.885663	0.541239	0.091	0.372	1.70788e-09	27	STX6
2.83535e-15	-0.888511	0.540171	0.077	0.371	1.03776e-10	27	TRMT10C
7.85483e-10	-0.889976	0.539623	0.067	0.269	2.87495e-05	27	ATP8B2
1.52225e-12	-0.890193	0.539542	0.096	0.356	5.57157e-08	27	ZNF395
2.81175e-12	-0.89178	0.538949	0.196	0.498	1.02913e-07	27	NCOA2
4.92709e-13	-0.892294	0.538757	0.072	0.326	1.80336e-08	27	INTS10
4.6364e-23	-0.893728	0.538222	0.148	0.581	1.69697e-18	27	CAPN7
6.92285e-13	-0.894218	0.538039	0.139	0.426	2.53383e-08	27	NCKAP1
1.73817e-12	-0.895039	0.537733	0.057	0.295	6.36186e-08	27	CLN5
3.36554e-12	-0.895564	0.537537	0.062	0.298	1.23182e-07	27	ATG2B
1.35104e-16	-0.897111	0.536961	0.086	0.395	4.94496e-12	27	CSNK1G2
2.55069e-21	-0.897907	0.536665	0.091	0.469	9.33578e-17	27	LSM12
4.79938e-10	-0.900014	0.535881	0.062	0.264	1.75662e-05	27	ODF2
1.47886e-13	-0.901641	0.535277	0.057	0.309	5.41277e-09	27	BECN1
1.34782e-18	-0.903943	0.534424	0.096	0.442	4.93316e-14	27	HMGXB4
5.28481e-16	-0.904015	0.534398	0.144	0.475	1.93429e-11	27	DCAF10
5.2837e-19	-0.904099	0.534366	0.12	0.49	1.93389e-14	27	SUPT16H
6.79648e-17	-0.90542	0.533877	0.115	0.445	2.48758e-12	27	RNF138
1.06905e-19	-0.906264	0.533565	0.144	0.528	3.91284e-15	27	RSBN1
4.33108e-09	-0.90684	0.533352	0.124	0.341	0.000158522	27	FRMD4B
1.19772e-09	-0.90744	0.53313	0.062	0.26	4.38379e-05	27	TPRKB
6.56127e-26	-0.907604	0.53307	0.167	0.644	2.40149e-21	27	RAF1
6.4374e-10	-0.908903	0.53259	0.057	0.256	2.35615e-05	27	TNFRSF10D
1.22039e-18	-0.910643	0.531948	0.191	0.587	4.46673e-14	27	CHD4
2.70799e-08	-0.910896	0.531855	0.22	0.436	0.000991151	27	LRBA
6.2894e-20	-0.910937	0.53184	0.139	0.529	2.30198e-15	27	TOP2B
6.87203e-14	-0.911138	0.531765	0.201	0.527	2.51523e-09	27	CDKAL1
1.51429e-24	-0.911301	0.531705	0.148	0.598	5.54246e-20	27	SAMD4B
2.90452e-11	-0.912245	0.531358	0.086	0.318	1.06308e-06	27	METTL15
6.14277e-09	-0.912308	0.531335	0.081	0.271	0.000224831	27	ZNF75D
2.53427e-11	-0.914058	0.53069	0.072	0.296	9.27568e-07	27	CTDP1
5.41381e-12	-0.914159	0.530653	0.091	0.34	1.98151e-07	27	MROH1
4.90121e-16	-0.915178	0.530279	0.057	0.347	1.79389e-11	27	PCID2
6.60488e-18	-0.915434	0.530185	0.196	0.59	2.41745e-13	27	NGLY1
7.35366e-10	-0.916095	0.529942	0.096	0.319	2.69151e-05	27	HPCAL1
2.29371e-13	-0.917303	0.529498	0.22	0.535	8.39519e-09	27	EIF4G3
[truncated: 443 more rows]
