# Supplementary material for: Single Cell Analysis Reveals Dynamic Changes of Distinct Cell Populations in Human Nickel Allergy
Source: Allergy. 2025 Oct 15;81(4):1138–48. doi: 10.1111/all.70108 (PMC13040661; doi:10.1111/all.70108)
Supplement: Supplementary file 4 — Table S4: all70108‐sup‐0004‐TableS4.xlsx. [file ALL-81-1138-s003.xlsx]

## Sheet: EC_TAGLN-_DEGs_Ni8h_vs_ctrl
Gene	p_val	avg_log2FC	avg_FC	pct.1	pct.2	p_val_adj
DCN	7.72033e-44	9.23357	601.981	0.318	0.01	2.82572e-39			UP Ni_8h vs ctrl_8h >1.5 Fold
FST	4.91846e-22	8.66904	407.044	0.163	0	1.80021e-17			DOWN Ni_8h vs ctrl_8h >1.5 Fold
SFRP2	2.73149e-12	8.13489	281.091	0.09	0	9.99753e-08
HPGD	1.4582e-13	8.03364	262.039	0.1	0	5.33714e-09			yellow highlighting: confirmed NFkB-dependent proinflammatory Nickel-response genes in ECs (Viemann et. al, J Immunol. (2007), 178: 3198-3207)
BX322234.1	7.17256e-25	7.54129	186.275	0.19	0.004	2.62523e-20
CCN5	1.07673e-12	7.53654	185.662	0.097	0.002	3.94095e-08
CCBE1	5.2526e-25	7.47726	178.188	0.191	0.004	1.9225e-20
CXCL5	1.6807e-12	7.2992	157.499	0.107	0.008	6.15154e-08
CFD	9.97611e-35	7.24958	152.174	0.283	0.023	3.65135e-30
SLC24A3	9.13678e-12	7.13674	140.725	0.09	0.002	3.34415e-07
IGFBP5	2.13726e-33	7.05768	133.221	0.253	0.008	7.8226e-29
MFAP5	3.7871e-09	7.04002	131.601	0.069	0.002	0.000138612
GREM1	1.4084e-10	7.03864	131.475	0.076	0	5.15489e-06
CTSK	1.57088e-17	6.98005	126.242	0.141	0.006	5.74956e-13
LUM	1.09687e-10	6.90926	120.197	0.085	0.004	4.01464e-06
SOD3	4.72883e-10	6.88788	118.429	0.076	0.002	1.7308e-05
GRIA3	4.13826e-08	6.77052	109.176	0.057	0	0.00151465
TNFAIP6	1.80488e-39	6.75919	108.323	0.336	0.043	6.60603e-35
ANTXR1	3.15557e-12	6.70444	104.289	0.094	0.002	1.15497e-07
THBS2	8.70699e-33	6.56134	94.4406	0.269	0.022	3.18685e-28
ADGRD1	8.3009e-14	6.54762	93.547	0.113	0.006	3.03821e-09
CXCL14	6.47875e-29	6.48849	89.7902	0.23	0.012	2.37129e-24
TPSB2	5.50235e-09	6.44954	87.399	0.072	0.004	0.000201392
CLMP	6.69754e-19	6.35619	81.9226	0.155	0.008	2.45137e-14
PTX3	4.13826e-08	6.34509	81.2947	0.057	0	0.00151465
EREG	2.3798e-11	6.29322	78.4241	0.094	0.006	8.71032e-07
MMP9	5.59178e-13	6.27071	77.2099	0.114	0.01	2.04665e-08
SLC16A10	2.19999e-12	6.23446	75.2938	0.11	0.01	8.0522e-08
AC083837.1	1.91346e-13	6.22958	75.0396	0.111	0.006	7.00345e-09
MCOLN2	1.59092e-10	6.17116	72.0619	0.092	0.008	5.82293e-06
KMO	1.13595e-06	6.13358	70.2086	0.045	0	0.0415768
S100A9	3.7893e-07	6.12845	69.9598	0.072	0.012	0.0138692
PRG2	7.31178e-11	6.12647	69.8636	0.094	0.008	2.67619e-06
C3	1.50187e-09	6.07867	67.5868	0.076	0.004	5.49699e-05
CSF2RA	9.33451e-11	6.04909	66.2153	0.09	0.006	3.41652e-06
PAMR1	2.13129e-09	6.03501	65.5721	0.079	0.006	7.80072e-05
LOX	2.04739e-12	6.0237	65.0601	0.099	0.004	7.49367e-08
DPP4	2.09037e-10	5.95328	61.9608	0.091	0.008	7.65096e-06
BICC1	7.93213e-19	5.89893	59.67	0.147	0.004	2.90324e-14
PI16	1.0784e-06	5.8541	57.8443	0.049	0.002	0.0394704
LINC02694	1.05612e-08	5.77	54.5685	0.077	0.008	0.000386551
MMP3	2.84584e-07	5.72085	52.7407	0.062	0.006	0.010416
FBLN1	3.04268e-24	5.61029	48.8502	0.19	0.006	1.11365e-19
IL2RA	2.64328e-07	5.59468	48.3245	0.058	0.004	0.00967467
IDO1	3.43718e-09	5.51346	45.6791	0.092	0.014	0.000125804
CRLF2	2.22982e-07	5.50562	45.4316	0.063	0.006	0.00816135
AKR1C1	2.83944e-22	5.36239	41.1376	0.209	0.025	1.03926e-17
LPAR1	9.25436e-16	5.34199	40.56	0.129	0.006	3.38719e-11
FGF7	7.92549e-19	5.26155	38.3606	0.158	0.01	2.90081e-14
CCL22	1.19878e-09	5.24932	38.0368	0.114	0.025	4.38766e-05
APOE	1.76302e-10	5.21702	37.1947	0.092	0.008	6.45282e-06
PIK3R5	1.16462e-10	5.20451	36.8734	0.103	0.014	4.26264e-06
SORCS1	1.32867e-06	5.07558	33.721	0.057	0.006	0.0486305
ARHGAP6	1.35386e-06	5.02961	32.6635	0.06	0.008	0.0495527
AXL	3.41563e-13	5.0207	32.4624	0.129	0.018	1.25016e-08
BCL11B	1.12679e-07	5.01985	32.4433	0.058	0.002	0.00412417
AC025580.2	4.96512e-08	5.00394	32.0875	0.076	0.01	0.00181728
ROR2	1.888e-12	4.93029	30.4906	0.111	0.01	6.91026e-08
IQGAP2	5.98702e-12	4.87833	29.4119	0.117	0.016	2.19131e-07
PID1	9.61041e-27	4.86478	29.1369	0.228	0.02	3.51751e-22
FAM180A	4.85036e-08	4.81004	28.0522	0.068	0.006	0.00177528
PTGIS	2.3424e-08	4.74334	26.7847	0.075	0.008	0.00085734
GPR183	4.53758e-13	4.73569	26.6432	0.147	0.029	1.6608e-08
MGST1	2.348e-09	4.7095	26.1639	0.09	0.012	8.59392e-05
PRRX1	5.5695e-14	4.7034	26.0534	0.136	0.018	2.03849e-09
BASP1	1.25465e-20	4.6742	25.5314	0.21	0.035	4.59216e-16
KCNE4	2.67848e-11	4.65293	25.1577	0.115	0.018	9.8035e-07
ANK3	9.2221e-13	4.47487	22.2367	0.145	0.029	3.37538e-08
INHBA	1.12738e-21	4.44551	21.7888	0.192	0.018	4.12634e-17
CD96	2.37026e-08	4.43755	21.6688	0.085	0.014	0.000867538
IL1RN	2.39835e-09	4.42094	21.4208	0.09	0.012	8.77819e-05
SEMA3A	2.2322e-07	4.39394	21.0236	0.084	0.018	0.00817006
MMP2	1.72116e-24	4.35659	20.4864	0.221	0.023	6.2996e-20
CXCL1	7.1684e-17	4.3466	20.3449	0.167	0.023	2.62371e-12
COL6A2	5.12798e-18	4.32123	19.9903	0.243	0.074	1.87689e-13
TWIST2	4.03891e-20	4.31856	19.9533	0.219	0.043	1.47828e-15
CCL20	1.23103e-10	4.31073	19.8454	0.113	0.02	4.50571e-06
PTPRC	2.94857e-17	4.30549	19.7735	0.164	0.02	1.07921e-12
SAMSN1	9.824e-17	4.28995	19.5615	0.178	0.031	3.59568e-12
LIF	2.24411e-14	4.28729	19.5255	0.155	0.027	8.21368e-10
MBP	1.40941e-15	4.25925	19.1497	0.178	0.037	5.1586e-11
CD86	6.96634e-07	4.25361	19.0749	0.051	0.002	0.0254975
COL1A1	8.97778e-07	4.1968	18.3384	0.062	0.008	0.0328596
KYNU	4.52474e-15	4.11457	17.3225	0.155	0.023	1.6561e-10
IL1B	4.17834e-10	4.10809	17.2448	0.147	0.045	1.52932e-05
PDPN	4.25557e-11	4.08275	16.9445	0.129	0.027	1.55758e-06
SERPINF1	2.8355e-07	4.08085	16.9223	0.076	0.014	0.0103782
ITGB8	1.86579e-10	4.07143	16.8121	0.103	0.014	6.82896e-06
PRKG1	4.23423e-08	3.99473	15.9416	0.105	0.027	0.00154977
AKR1C2	8.55096e-07	3.9779	15.7568	0.073	0.014	0.0312974
GEM	9.94037e-24	3.96062	15.5692	0.278	0.07	3.63828e-19
MEIS2	5.5037e-10	3.95818	15.5429	0.105	0.018	2.01441e-05
MFAP4	5.46655e-07	3.92587	15.1986	0.052	0.002	0.0200081
RGS6	1.19659e-16	3.92109	15.1484	0.181	0.033	4.37962e-12
ARHGAP15	2.02385e-10	3.90533	14.9838	0.109	0.018	7.40748e-06
DAPP1	1.48448e-09	3.90472	14.9774	0.092	0.012	5.43335e-05
SYTL3	9.35829e-12	3.89588	14.8859	0.135	0.027	3.42523e-07
SEMA3C	8.2183e-07	3.88662	14.7907	0.069	0.012	0.0300798
RND3	1.7537e-22	3.8843	14.767	0.231	0.039	6.41872e-18
CP	2.29791e-18	3.85623	14.4824	0.159	0.012	8.41057e-14
TNIK	5.04419e-08	3.84172	14.3374	0.083	0.014	0.00184622
IL7R	5.53244e-13	3.81942	14.1176	0.132	0.02	2.02493e-08
GPNMB	9.82108e-10	3.77584	13.6975	0.086	0.008	3.59461e-05
MEG8	1.58804e-13	3.73756	13.3388	0.137	0.02	5.8124e-09
COL23A1	2.17408e-11	3.66975	12.7264	0.168	0.053	7.95735e-07
PDZRN3	2.76834e-08	3.66605	12.6938	0.078	0.01	0.00101324
PTGS2	4.58778e-29	3.64953	12.5493	0.279	0.043	1.67917e-24
CAMK4	7.93286e-08	3.64779	12.5341	0.085	0.016	0.00290351
CCL3	8.178e-07	3.63939	12.4614	0.073	0.014	0.0299323
STX17-AS1	1.37444e-08	3.59639	12.0955	0.097	0.02	0.000503059
TWIST1	7.72069e-16	3.56249	11.8146	0.175	0.033	2.82585e-11
CCDC80	2.20963e-08	3.55711	11.7705	0.12	0.035	0.000808748
ANK2	1.86875e-07	3.54221	11.6496	0.088	0.02	0.00683983
SERPINE2	3.38964e-34	3.49878	11.3041	0.32	0.049	1.24064e-29
HAS2	3.43555e-07	3.49013	11.2365	0.066	0.008	0.0125745
PLCL1	1.14563e-08	3.48095	11.1653	0.104	0.023	0.000419313
COL1A2	5.26239e-13	3.44783	10.9119	0.133	0.02	1.92609e-08
SLIT2	4.42433e-07	3.43295	10.8	0.105	0.033	0.0161935
APOD	8.46881e-07	3.41428	10.661	0.116	0.043	0.0309967
CEMIP	7.22447e-22	3.40494	10.5923	0.317	0.11	2.64423e-17
CCR7	9.13853e-09	3.37426	10.3694	0.114	0.029	0.000334479
PTGES	1.59885e-09	3.34011	10.1268	0.205	0.098	5.85196e-05
MAF	3.24377e-09	3.33108	10.0637	0.109	0.023	0.000118725
KCNK1	6.33984e-07	3.28947	9.7775	0.095	0.027	0.0232044
UST	1.1515e-07	3.24433	9.47634	0.096	0.023	0.00421461
MEG3	2.07365e-11	3.19846	9.17979	0.153	0.041	7.58977e-07
CA12	4.23515e-09	3.18934	9.12194	0.129	0.037	0.000155011
CXCL8	3.56437e-42	3.18054	9.06646	0.433	0.106	1.30459e-37
IFI30	6.04585e-09	3.16626	8.97714	0.145	0.049	0.000221284
DOCK10	5.95312e-07	3.1426	8.83116	0.099	0.029	0.021789
MT1E	8.49272e-12	3.12851	8.74529	0.169	0.051	3.10842e-07
RBM47	6.60108e-07	3.11835	8.68395	0.107	0.035	0.0241606
CEBPB	1.14986e-19	3.10142	8.58264	0.383	0.198	4.2086e-15
C11orf96	2.41775e-17	3.05962	8.33755	0.271	0.098	8.84921e-13
C15orf48	7.68521e-19	3.02741	8.15344	0.182	0.023	2.81286e-14
MEDAG	9.6512e-25	3.02325	8.12996	0.348	0.127	3.53244e-20
ANPEP	6.07544e-09	3.0088	8.04893	0.097	0.018	0.000222367
CXCL3	4.14074e-15	2.94576	7.70479	0.351	0.198	1.51555e-10
CPED1	9.06522e-08	2.9204	7.57057	0.094	0.022	0.00331796
MMP1	6.45664e-27	2.85431	7.23159	0.455	0.217	2.36319e-22
CST7	1.17422e-07	2.79045	6.91848	0.086	0.018	0.00429775
NR4A3	2.83123e-16	2.77558	6.84749	0.272	0.106	1.03626e-11
MMP10	4.65095e-17	2.71706	6.5753	0.246	0.074	1.7023e-12
XYLT1	1.37092e-10	2.696	6.48002	0.27	0.145	5.01771e-06
FBLN2	6.80986e-09	2.6837	6.42502	0.114	0.027	0.000249248
MT2A	2.89557e-32	2.66659	6.34925	0.55	0.303	1.05981e-27
ABCA1	1.62506e-15	2.6411	6.23808	0.257	0.096	5.94787e-11
TNC	1.347e-07	2.56873	5.93288	0.14	0.055	0.00493016
ABI3BP	5.54801e-08	2.55277	5.86761	0.192	0.094	0.00203063
ADAMTS5	5.36497e-08	2.54654	5.8423	0.09	0.018	0.00196363
IKZF1	3.65552e-07	2.46588	5.52465	0.069	0.01	0.0133796
EMP3	9.42502e-08	2.44494	5.44502	0.219	0.119	0.00344965
IL6	5.59225e-26	2.4381	5.41928	0.389	0.159	2.04682e-21
RUNX1	4.73563e-13	2.41851	5.34617	0.327	0.182	1.73329e-08
TRPS1	8.45152e-09	2.38736	5.232	0.192	0.088	0.000309334
SRGN	5.72378e-17	2.32163	4.99898	0.37	0.188	2.09496e-12
MGP	1.18014e-07	2.28517	4.87423	0.29	0.186	0.00431945
CTSL	3.55159e-10	2.24425	4.73791	0.472	0.395	1.29992e-05
FGF2	1.17945e-12	2.20817	4.62088	0.206	0.07	4.31691e-08
COL6A1	5.02627e-10	2.10921	4.31454	0.237	0.117	1.83967e-05
PLIN2	5.14686e-18	2.06313	4.17891	0.545	0.405	1.8838e-13
CD44	5.13208e-22	2.04119	4.11584	0.525	0.337	1.87839e-17
METRNL	4.61089e-07	2.00896	4.02492	0.383	0.303	0.0168763
CXCL2	6.3049e-15	1.91033	3.75894	0.536	0.413	2.30766e-10
ABTB2	3.59046e-13	1.88059	3.68225	0.254	0.106	1.31414e-08
KAZN	1.3089e-09	1.78005	3.43437	0.533	0.464	4.7907e-05
CFH	7.90709e-10	1.70873	3.26873	0.176	0.067	2.89407e-05
ZEB2	3.50514e-13	1.5878	3.0059	0.466	0.329	1.28291e-08
TIMP1	1.42706e-09	1.56802	2.96498	0.608	0.544	5.22317e-05
EGR1	5.27493e-13	1.5247	2.87728	0.53	0.421	1.93068e-08
FTH1	2.58148e-31	1.43557	2.70488	0.927	0.902	9.44848e-27
CYP1B1	9.8492e-08	1.43528	2.70435	0.323	0.211	0.0036049
ID2	7.25786e-10	1.36271	2.57168	0.454	0.352	2.65645e-05
S100A4	3.83746e-07	1.25354	2.38426	0.39	0.286	0.0140455
TXN	1.62371e-17	1.25007	2.37854	0.784	0.716	5.94293e-13
FAM107B	6.82165e-12	1.22198	2.33267	0.577	0.47	2.49679e-07
SIPA1L1	5.6729e-07	1.20826	2.31058	0.556	0.501	0.0207634
SDK1	4.54235e-08	1.19603	2.29109	0.513	0.423	0.00166254
ANXA1	8.87359e-10	1.16213	2.23788	0.595	0.526	3.24782e-05
JARID2	1.79226e-08	1.13153	2.19092	0.662	0.636	0.000655984
FTL	9.50331e-22	1.0815	2.11623	0.858	0.845	3.47831e-17
NAMPT	1.45505e-13	0.884721	1.84641	0.899	0.902	5.32561e-09
MARCKS	1.23464e-08	0.801406	1.7428	0.666	0.622	0.000451891
CEBPD	2.35096e-07	0.785165	1.72329	0.506	0.434	0.00860475
CCL2	2.52496e-09	0.746642	1.67788	0.436	0.307	9.24161e-05
ACKR3	8.4228e-07	0.729958	1.65859	0.553	0.476	0.0308283
LGALS3	5.5766e-10	0.636177	1.5542	0.831	0.84	2.04109e-05
IER3	4.3879e-13	0.630155	1.54773	0.897	0.865	1.60602e-08
ZFP36L1	4.12774e-09	0.587418	1.50256	0.823	0.791	0.00015108
RASSF3	4.32649e-12	-0.585682	-1.50075	0.605	0.787	1.58354e-07
CLCN5	1.12794e-07	-0.586283	-1.50137	0.263	0.397	0.00412836
NFIB	1.4313e-13	-0.590031	-1.50528	0.533	0.755	5.2387e-09
VCL	4.95189e-11	-0.590429	-1.50569	0.609	0.779	1.81244e-06
IPO9-AS1	1.34417e-10	-0.591192	-1.50649	0.307	0.481	4.91979e-06
TTF1	3.17702e-10	-0.592694	-1.50806	0.371	0.552	1.16282e-05
CASP10	5.76541e-13	-0.595282	-1.51077	0.352	0.556	2.1102e-08
ZNF460	1.14584e-07	-0.596347	-1.51188	0.195	0.311	0.00419388
NFYB	2.2914e-09	-0.599722	-1.51542	0.193	0.333	8.38675e-05
TP53I11	5.00262e-09	-0.600346	-1.51608	0.254	0.407	0.000183101
ADAMTS3	5.13881e-09	-0.602524	-1.51837	0.187	0.323	0.000188086
POLD3	9.19526e-08	-0.602531	-1.51838	0.245	0.387	0.00336556
TSPAN15	1.00849e-14	-0.603173	-1.51905	0.349	0.571	3.69116e-10
SLC1A1	8.27766e-08	-0.6039	-1.51982	0.366	0.513	0.00302971
ABLIM1	6.84528e-21	-0.604907	-1.52088	0.838	0.961	2.50544e-16
PLEKHG1	4.21309e-14	-0.606257	-1.5223	0.736	0.877	1.54203e-09
SLC16A7	1.31332e-08	-0.608854	-1.52505	0.271	0.417	0.000480688
TTC7B	3.30969e-12	-0.609007	-1.52521	0.424	0.624	1.21138e-07
TTLL11	8.54601e-07	-0.610912	-1.52722	0.118	0.209	0.0312793
MYO5C	2.07203e-12	-0.617146	-1.53384	0.349	0.536	7.58382e-08
GMDS	1.50597e-10	-0.61925	-1.53608	0.664	0.822	5.51201e-06
TOGARAM1	9.22159e-10	-0.619419	-1.53626	0.406	0.591	3.37519e-05
COL4A2	1.11962e-16	-0.620708	-1.53763	0.767	0.906	4.09792e-12
MYO15B	3.64885e-07	-0.622396	-1.53943	0.207	0.319	0.0133552
CDK5RAP1	2.21478e-07	-0.623019	-1.5401	0.183	0.295	0.00810631
AC016821.1	1.2645e-09	-0.623281	-1.54037	0.263	0.421	4.6282e-05
TCF4-AS1	6.56657e-08	-0.62357	-1.54068	0.195	0.319	0.00240343
FLNB	7.8166e-18	-0.624604	-1.54179	0.711	0.912	2.86095e-13
LAMC1	1.64105e-21	-0.625656	-1.54291	0.783	0.939	6.0064e-17
ZFP62	9.50552e-07	-0.626784	-1.54412	0.063	0.137	0.0347911
CLEC1A	6.53258e-11	-0.627262	-1.54463	0.406	0.577	2.39099e-06
SLF1	2.4822e-12	-0.628969	-1.54646	0.292	0.479	9.08512e-08
FAM114A2	1.66021e-10	-0.629875	-1.54743	0.23	0.387	6.07654e-06
MFN2	1.19309e-09	-0.63095	-1.54858	0.334	0.485	4.36682e-05
UNC13B	1.52882e-13	-0.633977	-1.55184	0.276	0.47	5.59562e-09
ZNF142	6.82234e-07	-0.634378	-1.55227	0.167	0.272	0.0249705
CADPS2	4.66466e-16	-0.634798	-1.55272	0.654	0.851	1.70731e-11
DACH1	1.5543e-08	-0.638851	-1.55709	0.299	0.45	0.000568888
MYCBP2	4.36953e-17	-0.638961	-1.55721	0.799	0.926	1.59929e-12
EXOG	1.78174e-08	-0.639704	-1.55801	0.167	0.288	0.000652133
NAV1	2.12503e-10	-0.642356	-1.56088	0.66	0.771	7.7778e-06
RTL10	7.47489e-07	-0.642845	-1.56141	0.151	0.256	0.0273588
AC083870.1	1.50496e-07	-0.643666	-1.56229	0.256	0.384	0.00550829
AAR2	6.34177e-08	-0.643928	-1.56258	0.181	0.299	0.00232115
MYH9	6.2729e-14	-0.64485	-1.56358	0.744	0.916	2.29594e-09
SNAP25-AS1	4.22269e-08	-0.646873	-1.56577	0.146	0.264	0.00154555
IQCJ-SCHIP1	2.87832e-13	-0.648751	-1.56781	0.505	0.705	1.05349e-08
ST6GALNAC3	3.06486e-15	-0.649214	-1.56831	0.613	0.785	1.12177e-10
GIMAP1	1.16304e-10	-0.649717	-1.56886	0.294	0.454	4.25683e-06
RANGRF	5.18772e-07	-0.649765	-1.56891	0.084	0.168	0.0189876
ZNF26	2.7658e-08	-0.653816	-1.57332	0.269	0.407	0.00101231
PALMD	3.5287e-13	-0.654086	-1.57362	0.388	0.581	1.29154e-08
C2CD4A	1.28943e-06	-0.656121	-1.57584	0.208	0.325	0.0471946
SRF	3.55795e-08	-0.660881	-1.58105	0.207	0.337	0.00130225
GAB1	4.34452e-10	-0.661784	-1.58204	0.496	0.661	1.59014e-05
STYX	9.18294e-07	-0.662561	-1.58289	0.201	0.317	0.0336105
ITGA9	3.3331e-09	-0.6631	-1.58348	0.38	0.538	0.000121995
CLK4	5.80212e-07	-0.671265	-1.59247	0.305	0.434	0.0212363
ARNTL2	7.26654e-13	-0.673372	-1.5948	0.612	0.808	2.65963e-08
ALS2	1.00631e-09	-0.676364	-1.59811	0.25	0.403	3.68321e-05
PREX2	6.67083e-12	-0.679395	-1.60147	0.53	0.706	2.44159e-07
Z82215.1	4.43137e-09	-0.682037	-1.6044	0.123	0.243	0.000162192
BCR	3.93586e-15	-0.686736	-1.60964	0.519	0.738	1.44057e-10
TSPAN18	1.68805e-08	-0.687308	-1.61028	0.216	0.35	0.000617843
SCAI	1.42435e-09	-0.693868	-1.61761	0.191	0.333	5.21326e-05
MFAP3	1.62798e-08	-0.698734	-1.62308	0.344	0.497	0.000595858
TUBGCP3	4.8017e-07	-0.701852	-1.62659	0.228	0.35	0.0175747
LRRC49	2.58959e-10	-0.703876	-1.62888	0.57	0.703	9.47814e-06
ARHGEF1	1.13599e-07	-0.704759	-1.62987	0.25	0.376	0.00415785
MIER2	3.90014e-08	-0.706169	-1.63147	0.138	0.249	0.00142749
TIMM10B	5.97734e-09	-0.710849	-1.63677	0.187	0.313	0.000218777
C1orf115	1.22672e-07	-0.711913	-1.63798	0.177	0.295	0.00448992
SLC8A3	1.19038e-09	-0.712425	-1.63856	0.263	0.413	4.35689e-05
FUT10	4.76969e-07	-0.712884	-1.63908	0.134	0.237	0.0174575
MRE11	5.61355e-08	-0.718352	-1.6453	0.174	0.29	0.00205461
OSBPL10	8.4574e-14	-0.721022	-1.64835	0.512	0.697	3.09549e-09
TPD52L1	2.89367e-09	-0.721763	-1.6492	0.226	0.368	0.000105911
SSBP4	1.17469e-06	-0.722363	-1.64988	0.2	0.309	0.0429948
EEF2K	1.05092e-12	-0.728147	-1.65651	0.253	0.432	3.84649e-08
GATA2-AS1	1.46612e-10	-0.730289	-1.65897	0.186	0.331	5.36614e-06
HPS5	1.23569e-07	-0.73202	-1.66096	0.197	0.321	0.00452274
LIG3	4.38706e-09	-0.737814	-1.66765	0.159	0.284	0.000160571
TVP23B	5.29014e-10	-0.738401	-1.66833	0.249	0.401	1.93624e-05
TRIM16	3.47915e-07	-0.738671	-1.66864	0.254	0.374	0.012734
PDLIM5	2.0201e-16	-0.739618	-1.66973	0.795	0.941	7.39378e-12
XAF1	5.42121e-17	-0.742644	-1.67324	0.427	0.669	1.98422e-12
PARP2	1.38501e-07	-0.755828	-1.6886	0.147	0.256	0.00506929
EFR3B	3.2196e-12	-0.759008	-1.69233	0.15	0.303	1.17841e-07
AC009063.3	5.24691e-07	-0.760355	-1.69391	0.082	0.166	0.0192042
INSYN2A	2.75364e-07	-0.765133	-1.69953	0.107	0.204	0.0100786
RGL1	1.44941e-12	-0.766122	-1.70069	0.357	0.544	5.30499e-08
PLEKHG2	1.08545e-08	-0.767829	-1.70271	0.271	0.413	0.000397287
PLEKHF1	1.97788e-07	-0.769813	-1.70505	0.181	0.294	0.00723924
ARHGEF28	2.65397e-16	-0.778617	-1.71549	0.409	0.632	9.71379e-12
CHUK	2.82568e-09	-0.780208	-1.71738	0.217	0.352	0.000103423
KIAA1211L	2.24732e-07	-0.781913	-1.71941	0.178	0.294	0.00822543
NLRC5	4.1457e-17	-0.783857	-1.72173	0.362	0.589	1.51737e-12
AC009133.1	9.34993e-07	-0.784826	-1.72289	0.101	0.19	0.0342217
MCTP1	1.96158e-13	-0.795851	-1.7361	0.779	0.888	7.17958e-09
ROBO4	1.60599e-12	-0.795891	-1.73615	0.32	0.501	5.87809e-08
TSPAN7	4.41912e-10	-0.801602	-1.74304	0.198	0.342	1.61744e-05
HINT3	2.24392e-12	-0.807478	-1.75015	0.182	0.344	8.21295e-08
MMAB	1.13651e-06	-0.814418	-1.75859	0.058	0.129	0.0415972
AC125793.1	2.95288e-07	-0.819958	-1.76536	0.198	0.319	0.0108078
SHROOM2	1.98638e-11	-0.837461	-1.7869	0.222	0.382	7.27033e-07
ZNF112	5.57261e-07	-0.846339	-1.79793	0.075	0.155	0.0203963
GOLGA1	6.84087e-12	-0.895191	-1.85986	0.214	0.38	2.50383e-07
SOGA1	8.26891e-07	-0.897704	-1.8631	0.131	0.227	0.030265
PATZ1	1.79544e-09	-0.953753	-1.9369	0.048	0.133	6.57151e-05
UTP15	6.22854e-08	-0.971987	-1.96154	0.143	0.25	0.00227971
C6orf141	1.44996e-07	-1.05206	-2.07349	0.064	0.145	0.005307
MPZL2	1.43811e-10	-1.08318	-2.1187	0.072	0.18	5.26363e-06
C7orf26	4.07952e-08	-1.10829	-2.15589	0.107	0.205	0.00149315
KIAA1211	1.12884e-08	-1.11139	-2.16054	0.134	0.247	0.000413165
TRPM6	2.90566e-07	-1.14793	-2.21595	0.094	0.184	0.010635
ZNF205	1.4502e-10	-1.5787	-2.987	0.063	0.162	5.30787e-06
RGPD2	1.46902e-07	-1.98629	-3.96216	0.02	0.072	0.00537675
AC105402.3	1.4793e-09	-2.46158	-5.50821	0.022	0.086	5.41438e-05
