# Supplementary material for: Single Cell Analysis Reveals Dynamic Changes of Distinct Cell Populations in Human Nickel Allergy
Source: Allergy. 2025 Oct 15;81(4):1138–48. doi: 10.1111/all.70108 (PMC13040661; doi:10.1111/all.70108)
Supplement: Supplementary file 5 — Table S5: all70108‐sup‐0005‐TableS5.xlsx. [file ALL-81-1138-s006.xlsx]

## Sheet: KC_KRT16+_DEGs_Ni8h_vs_ctrl
Gene	p_val	avg_log2FC	avg_FC	pct.1	pct.2	p_val_adj
BX322234.1	8.01103e-23	9.22644	599.013	0.231	0	2.93212e-18			UP Ni_8h vs ctrl_8h >1.5 Fold
STARD13	9.7816e-17	8.01998	259.57	0.173	0	3.58016e-12			DOWN Ni_8h vs ctrl_8h >1.5 Fold
PRRX1	7.57721e-15	7.9385	245.316	0.154	0	2.77334e-10
TWIST1	7.57721e-15	7.90261	239.289	0.154	0	2.77333e-10			yellow highlighting: confirmed NFkB-dependent Nickel-response genes in ECs (Viemann et. al, J Immunol. (2007), 178: 3198-3207)
RGS16	1.98897e-11	7.66136	202.441	0.118	0	7.27982e-07
TFPI2	7.6948e-12	7.64278	199.851	0.128	0.003	2.81637e-07
MAGI2	2.56311e-12	7.50544	181.703	0.128	0	9.38124e-08
COL23A1	6.40018e-15	7.49042	179.822	0.164	0.006	2.34253e-10
RGS6	1.56417e-12	7.37889	166.443	0.135	0.003	5.72501e-08
CP	5.07344e-11	7.36689	165.065	0.114	0	1.85693e-06
CXCL5	2.80957e-10	7.22684	149.795	0.116	0.006	1.02833e-05
ADAM12	9.20685e-09	7.19329	146.352	0.089	0	0.00033698
MEDAG	3.04011e-26	7.19293	146.314	0.278	0.012	1.11271e-21
SGIP1	3.24509e-10	7.18377	145.389	0.105	0	1.18774e-05
ARSG	2.10397e-13	7.18278	145.289	0.149	0.006	7.70076e-09
CFH	2.73899e-11	7.13069	140.137	0.122	0.003	1.0025e-06
GREM1	5.85865e-09	7.08263	135.545	0.091	0	0.000214433
SEMA3A	3.61109e-11	7.06361	133.77	0.126	0.006	1.32169e-06
FBXL7	1.55843e-09	6.95765	124.298	0.103	0.003	5.70399e-05
PDE10A	3.72329e-09	6.93566	122.417	0.093	0	0.000136276
STC1	1.01237e-19	6.91308	120.516	0.216	0.009	3.70539e-15
PTGES	3.60719e-20	6.83283	113.995	0.228	0.014	1.32027e-15
GPR183	3.69937e-13	6.78464	110.25	0.151	0.009	1.35401e-08
PRKG1	1.57331e-09	6.7099	104.684	0.103	0.003	5.75848e-05
PLCB1	8.04196e-08	6.59199	96.4685	0.084	0.003	0.00294344
TFPI	6.82705e-10	6.55701	94.1581	0.117	0.009	2.49877e-05
FGF7	2.75227e-11	6.52957	92.384	0.122	0.003	1.00736e-06
LPAR1	3.16513e-16	6.50505	90.8271	0.178	0.006	1.15847e-11
TEX26-AS1	5.94937e-08	6.4955	90.2279	0.085	0.003	0.00217753
RFX8	1.9248e-11	6.47717	89.0886	0.128	0.006	7.04494e-07
RASD1	1.00465e-09	6.47459	88.9297	0.105	0.003	3.67711e-05
CDH13	1.3712e-13	6.47276	88.8169	0.169	0.017	5.01872e-09
MCOLN2	1.25768e-07	6.41567	85.3708	0.081	0.003	0.00460322
NR4A3	5.02785e-18	6.34211	81.1267	0.212	0.017	1.84024e-13
PDE3A	1.16884e-06	6.32579	80.2147	0.07	0.003	0.0427806
PTGIS	2.34491e-07	6.28221	77.8278	0.084	0.006	0.00858262
LDLRAD4	2.44059e-07	6.27151	77.2526	0.073	0	0.00893279
DEC1	6.49323e-07	6.20487	73.7653	0.073	0.003	0.0237659
IRAK3	2.10081e-08	6.20318	73.6788	0.095	0.006	0.000768918
BCAT1	7.91574e-07	6.19574	73.3	0.067	0	0.0289724
CDK14	1.15885e-09	6.19273	73.1473	0.104	0.003	4.2415e-05
EMILIN2	5.90266e-07	6.16138	71.575	0.068	0	0.0216043
LRRC32	1.22826e-06	6.15326	71.1729	0.065	0	0.0449556
CST7	5.61679e-07	6.12891	69.9817	0.084	0.009	0.020558
CCN5	1.14127e-08	6.10208	68.6923	0.093	0.003	0.000417717
NT5E	4.39949e-07	6.10019	68.6028	0.07	0	0.0161026
AC068234.2	5.58254e-07	6.02576	65.153	0.074	0.003	0.0204327
AC087854.1	2.29773e-07	6.00137	64.0607	0.079	0.003	0.00840993
AKAP12	9.82893e-12	5.98916	63.521	0.137	0.009	3.59749e-07
TNS1	1.35151e-12	5.98044	63.1382	0.141	0.006	4.94667e-08
NNMT	1.99108e-13	5.96949	62.6607	0.163	0.014	7.28755e-09
CCBE1	2.93861e-16	5.92998	60.9681	0.174	0.003	1.07556e-11
PID1	2.86389e-23	5.9271	60.8463	0.267	0.023	1.04821e-18
ITGA1	3.03268e-09	5.92552	60.78	0.115	0.012	0.000110999
CSF2RA	1.16884e-06	5.92125	60.6002	0.07	0.003	0.0427806
GLIPR1	1.35451e-06	5.90896	60.086	0.07	0.003	0.0495765
C1R	9.80334e-11	5.85631	57.9329	0.131	0.012	3.58812e-06
ARHGAP15	5.30189e-08	5.83832	57.215	0.091	0.006	0.00194054
AC007780.1	5.9188e-10	5.81872	56.4428	0.117	0.009	2.16634e-05
DRAM1	2.90213e-10	5.79732	55.6117	0.126	0.012	1.06221e-05
DIRC3	3.83059e-09	5.77046	54.5859	0.109	0.009	0.000140203
NRN1	1.98279e-10	5.73417	53.2302	0.123	0.009	7.2572e-06
IDO1	6.52904e-07	5.7237	52.8453	0.093	0.014	0.023897
ITPRIPL2	1.35868e-06	5.71307	52.4573	0.07	0.003	0.0497291
IFITM2	1.01696e-10	5.70829	52.2837	0.156	0.029	3.72219e-06
DUSP4	5.44977e-09	5.69394	51.7662	0.102	0.006	0.000199467
TNFAIP6	3.65937e-31	5.65723	50.4657	0.347	0.035	1.33936e-26
EBF1	1.72613e-11	5.65454	50.3715	0.143	0.014	6.31781e-07
THBS2	1.67246e-26	5.6365	49.7459	0.292	0.02	6.12138e-22
HLA-DQA1	3.27618e-15	5.56215	47.2469	0.206	0.032	1.19911e-10
ZNF521	2.93865e-09	5.53273	46.2932	0.105	0.006	0.000107558
TBX3	2.54009e-08	5.49889	45.2201	0.095	0.006	0.000929698
FGF2	2.23917e-12	5.45393	43.8324	0.144	0.009	8.19557e-08
AXL	3.69649e-09	5.44615	43.5969	0.136	0.026	0.000135295
MIR155HG	4.3133e-07	5.30703	39.589	0.086	0.009	0.0157871
ADAMTS5	7.5399e-07	5.29009	39.1269	0.073	0.003	0.0275968
PDZRN3	9.13385e-10	5.28702	39.0438	0.111	0.006	3.34308e-05
COL4A1	1.09283e-15	5.26345	38.411	0.173	0.006	3.99986e-11
IQGAP2	9.41777e-12	5.22458	37.3899	0.137	0.009	3.447e-07
ATM	1.20162e-06	5.21411	37.1197	0.07	0.003	0.0439805
ZEB2	5.08925e-20	5.15285	35.5765	0.224	0.012	1.86272e-15
GEM	5.17994e-24	5.14099	35.2851	0.256	0.009	1.89591e-19
FILIP1L	2.3339e-13	5.08531	33.9492	0.176	0.023	8.54232e-09
FAM49A	1.53804e-07	5.0853	33.949	0.091	0.009	0.00562938
ZNF385D	1.30194e-12	5.08088	33.8453	0.142	0.006	4.76523e-08
CLU	6.68148e-07	5.07587	33.728	0.084	0.009	0.0244549
IGFBP5	2.91004e-24	5.06785	33.541	0.264	0.012	1.06511e-19
AC009093.2	1.04753e-08	5.06319	33.4326	0.094	0.003	0.000383405
CFD	8.04174e-21	5.03853	32.8662	0.263	0.035	2.94336e-16
TPSB2	3.82369e-07	5.02462	32.5509	0.076	0.003	0.0139951
STX17-AS1	6.24476e-08	5.01699	32.379	0.105	0.014	0.00228565
CLMP	2.37378e-17	5.01649	32.3679	0.207	0.017	8.68828e-13
FSTL1	1.46561e-07	5.01386	32.309	0.101	0.014	0.00536428
SMYD3	5.42596e-20	4.97069	31.3564	0.306	0.075	1.98595e-15
KCNE4	7.43668e-08	4.92249	30.3261	0.084	0.003	0.0027219
IL6	5.64561e-33	4.90212	29.9009	0.34	0.014	2.06635e-28
AKR1C1	8.03677e-22	4.85141	28.8683	0.269	0.032	2.94154e-17
CXCL1	2.66464e-18	4.8328	28.4982	0.236	0.032	9.75284e-14
MMP9	4.6121e-07	4.79311	27.7249	0.095	0.014	0.0168808
FBN1	1.54629e-09	4.77972	27.4688	0.109	0.006	5.65958e-05
AC119674.1	1.08721e-12	4.7754	27.3866	0.152	0.012	3.97932e-08
SERPINE2	6.11499e-21	4.7558	27.0171	0.249	0.023	2.23815e-16
LTBP1	9.77681e-10	4.74362	26.7899	0.111	0.006	3.57841e-05
FAM126A	4.30739e-15	4.70665	26.1122	0.194	0.023	1.57655e-10
GRK5	4.40898e-07	4.64243	24.9754	0.095	0.014	0.0161373
PTGS2	6.07191e-27	4.64128	24.9555	0.316	0.035	2.22238e-22
ARHGAP26	5.99735e-08	4.59566	24.1786	0.115	0.02	0.00219509
C11orf96	9.45807e-20	4.5215	22.9671	0.222	0.012	3.46175e-15
MGP	1.09886e-11	4.51813	22.9136	0.132	0.006	4.02193e-07
APOD	3.06366e-10	4.51636	22.8855	0.126	0.012	1.12133e-05
NOC3L	7.084e-11	4.44341	21.757	0.147	0.02	2.59281e-06
COL1A2	2.04887e-12	4.40814	21.2315	0.135	0.003	7.49909e-08
RBMS3	1.94143e-19	4.39576	21.0501	0.242	0.029	7.10582e-15
HPGD	1.03062e-09	4.38306	20.8657	0.116	0.009	3.77217e-05
COL4A2	2.1007e-13	4.36726	20.6384	0.16	0.012	7.68877e-09
BDKRB2	1.01718e-09	4.34072	20.2623	0.17	0.046	3.723e-05
PLA2G4A	2.48693e-08	4.3226	20.0092	0.11	0.014	0.000910241
TTC28	2.38603e-12	4.31986	19.9713	0.182	0.035	8.73312e-08
GLA	6.97042e-07	4.31192	19.8617	0.089	0.012	0.0255124
NEK1	9.98634e-10	4.30013	19.7001	0.126	0.014	3.6551e-05
CYBA	3.3754e-08	4.29955	19.6922	0.113	0.017	0.00123543
MTHFD1L	4.27881e-07	4.2899	19.5609	0.126	0.035	0.0156609
AF117829.1	1.77626e-09	4.25929	19.1503	0.148	0.032	6.5013e-05
CCN1	1.21552e-10	4.25707	19.1207	0.153	0.026	4.44894e-06
BMERB1	1.99275e-08	4.25219	19.0562	0.163	0.052	0.000729366
CTSK	5.52094e-12	4.24339	18.9403	0.15	0.014	2.02072e-07
FBLN1	8.54456e-13	4.23162	18.7865	0.153	0.012	3.12739e-08
SLIT3	2.2088e-09	4.20483	18.4408	0.107	0.006	8.08443e-05
HLA-DRB1	1.4622e-26	4.19733	18.3452	0.345	0.064	5.35179e-22
GLIS3	6.91317e-20	4.19069	18.2609	0.216	0.006	2.53029e-15
COL15A1	3.37607e-09	4.17461	18.0586	0.11	0.009	0.000123567
MMP10	6.05492e-07	4.13341	17.5501	0.09	0.012	0.0221616
CYP1B1	9.75535e-11	4.13088	17.5194	0.145	0.02	3.57055e-06
MEG3	8.66171e-12	4.10699	17.2317	0.181	0.038	3.17027e-07
COL6A3	6.70096e-11	4.10698	17.2315	0.129	0.009	2.45262e-06
MGLL	3.20335e-09	4.09419	17.0795	0.172	0.052	0.000117246
BICC1	1.14553e-16	4.08474	16.9679	0.184	0.006	4.19276e-12
CREB5	1.02094e-16	4.05634	16.6372	0.215	0.026	3.73674e-12
AL078604.4	1.74175e-20	4.05608	16.6342	0.267	0.04	6.37499e-16
SEPTIN11	3.75168e-10	4.04868	16.549	0.13	0.014	1.37315e-05
CXCL8	8.85735e-33	4.04366	16.4916	0.421	0.09	3.24188e-28
TGFBR3	5.60316e-11	4.02066	16.2308	0.148	0.02	2.05081e-06
LIF	2.93733e-15	4.01083	16.1205	0.174	0.009	1.07509e-10
KIT	1.26483e-07	3.98144	15.7955	0.082	0.003	0.00462942
ACER3	2.7399e-07	3.96288	15.5935	0.124	0.032	0.0100283
FST	9.13363e-11	3.95773	15.538	0.137	0.014	3.343e-06
ACSL4	8.83501e-15	3.94386	15.3893	0.17	0.009	3.2337e-10
MAN1A1	5.3732e-16	3.9395	15.3429	0.235	0.046	1.96665e-11
NR4A2	3.78479e-18	3.93713	15.3177	0.246	0.04	1.38527e-13
EPB41L2	7.24731e-07	3.92524	15.192	0.111	0.026	0.0265259
PBX1	1.88945e-10	3.92358	15.1745	0.124	0.009	6.91558e-06
HLA-DPA1	4.6812e-14	3.92201	15.1581	0.188	0.026	1.71337e-09
CXCL2	1.12564e-25	3.91541	15.0888	0.327	0.052	4.11997e-21
MEIS2	1.56558e-10	3.87041	14.6255	0.144	0.02	5.73019e-06
CEMIP	4.0739e-14	3.86497	14.5704	0.248	0.075	1.49109e-09
FGFR1	4.61048e-20	3.86235	14.544	0.344	0.116	1.68748e-15
WIPI1	1.11691e-09	3.84981	14.4181	0.181	0.055	4.08801e-05
CD83	1.1641e-09	3.84454	14.3656	0.167	0.043	4.26073e-05
THBS1	1.59564e-14	3.80628	13.9896	0.189	0.023	5.84021e-10
DCN	2.04739e-24	3.79617	13.8918	0.336	0.066	7.49365e-20
RCL1	6.38509e-08	3.77426	13.6825	0.115	0.02	0.00233701
NFIA	4.2743e-08	3.77208	13.6619	0.108	0.014	0.00156444
SELENOM	2.53383e-11	3.77065	13.6483	0.181	0.04	9.27406e-07
FTO	7.56073e-10	3.76547	13.5994	0.165	0.04	2.7673e-05
HIP1	4.05404e-08	3.7644	13.5893	0.138	0.035	0.00148382
SH3BP5	3.60421e-12	3.76412	13.5866	0.272	0.113	1.31918e-07
LHFPL6	3.7239e-11	3.7433	13.392	0.205	0.061	1.36299e-06
SLC24A3	7.11592e-12	3.7015	13.0095	0.192	0.043	2.6045e-07
TIMP3	2.81711e-07	3.6954	12.9546	0.094	0.012	0.0103109
RASSF8	5.26518e-13	3.69013	12.9075	0.193	0.038	1.92711e-08
ADAMTS9	3.72637e-07	3.68455	12.8576	0.162	0.064	0.0136389
NFIL3	2.68396e-12	3.66223	12.6602	0.261	0.098	9.82356e-08
PALM2-AKAP2	1.5485e-19	3.66086	12.6482	0.264	0.043	5.66768e-15
ABI3BP	4.42133e-14	3.66031	12.6434	0.198	0.032	1.61825e-09
KYNU	1.69243e-12	3.64801	12.536	0.155	0.014	6.19447e-08
TCF4	1.15571e-16	3.63284	12.4049	0.247	0.052	4.23002e-12
SDK1	1.56478e-19	3.62972	12.3781	0.308	0.081	5.72727e-15
ARMC9	2.79314e-07	3.6196	12.2916	0.167	0.064	0.0102232
TACC1	1.56405e-10	3.60416	12.1608	0.201	0.064	5.72459e-06
ARHGAP24	4.46365e-10	3.60289	12.15	0.126	0.012	1.63374e-05
SDC2	4.9385e-07	3.5743	11.9116	0.086	0.009	0.0180754
ANPEP	1.59174e-13	3.57199	11.8926	0.156	0.009	5.82594e-09
MMP1	2.3631e-18	3.56997	11.876	0.278	0.064	8.6492e-14
BDKRB1	1.54335e-07	3.56695	11.8511	0.097	0.012	0.00564882
IL1B	3.44983e-16	3.5617	11.8081	0.234	0.043	1.26267e-11
ROR2	1.14334e-08	3.54533	11.6748	0.167	0.052	0.000418475
HLA-DPB1	2.41752e-10	3.54488	11.6712	0.17	0.04	8.84837e-06
SPTBN1	1.55353e-15	3.53499	11.5914	0.257	0.066	5.68609e-11
PTPRM	6.68827e-12	3.53437	11.5865	0.186	0.04	2.44798e-07
TWIST2	6.17522e-22	3.53199	11.5674	0.246	0.012	2.26019e-17
PLPP3	4.42019e-25	3.52154	11.4839	0.359	0.081	1.61783e-20
PIK3R1	1.51693e-07	3.52101	11.4796	0.111	0.02	0.00555213
ADAMTS4	1.15492e-08	3.50997	11.3921	0.127	0.023	0.000422711
MEG8	1.00359e-13	3.49268	11.2565	0.154	0.006	3.67324e-09
PSD3	9.33724e-11	3.4715	11.0924	0.179	0.043	3.41752e-06
PDE4D	2.22385e-13	3.46387	11.0339	0.195	0.035	8.1395e-09
CALCRL	1.12336e-06	3.43947	10.8488	0.101	0.02	0.0411161
ALCAM	2.53881e-21	3.41457	10.6632	0.291	0.052	9.2923e-17
CMSS1	2.03328e-23	3.41391	10.6583	0.335	0.072	7.44202e-19
SFRP2	2.29672e-07	3.40849	10.6184	0.079	0.003	0.00840621
USP36	6.27343e-10	3.40389	10.5846	0.203	0.069	2.29614e-05
AHI1	3.4307e-11	3.40254	10.5746	0.191	0.049	1.25567e-06
HLA-DRB5	1.62939e-11	3.39626	10.5287	0.126	0.003	5.96374e-07
IGFBP4	1.85249e-11	3.38173	10.4232	0.174	0.035	6.78029e-07
ABL2	7.31811e-14	3.33819	10.1134	0.256	0.081	2.6785e-09
MT1E	4.42888e-16	3.33591	10.0974	0.212	0.026	1.62102e-11
SERPINB9	8.80597e-08	3.3259	10.0276	0.161	0.055	0.00322307
IGFBP7	4.29264e-20	3.31656	9.96283	0.246	0.023	1.57115e-15
SNED1	1.9194e-08	3.29534	9.81742	0.138	0.032	0.000702518
ZFPM2	6.57067e-13	3.28868	9.77216	0.16	0.014	2.40493e-08
PUM3	3.32476e-12	3.2794	9.70952	0.206	0.052	1.2169e-07
SLC39A14	2.21092e-11	3.26382	9.60521	0.275	0.121	8.09219e-07
CHST11	1.54515e-12	3.24855	9.50413	0.16	0.017	5.6554e-08
C1S	4.38778e-09	3.24736	9.49625	0.137	0.026	0.000160597
CXCL3	8.32053e-24	3.21694	9.29815	0.316	0.052	3.0454e-19
LRMDA	1.09427e-09	3.20531	9.22349	0.12	0.012	4.00512e-05
ABCE1	4.63188e-13	3.20227	9.20409	0.196	0.038	1.69532e-08
NRP1	2.7624e-11	3.19674	9.16887	0.147	0.017	1.01106e-06
LPCAT3	6.41254e-07	3.19164	9.13649	0.166	0.066	0.0234705
SLC7A11	4.22555e-15	3.17826	9.05217	0.187	0.017	1.54659e-10
VIM	1.4183e-38	3.1724	9.01548	0.448	0.072	5.19113e-34
MAML2	1.85277e-22	3.1433	8.83542	0.353	0.095	6.78132e-18
ABL1	2.07805e-11	3.13862	8.80678	0.258	0.104	7.60586e-07
ZNF331	5.27012e-18	3.13781	8.80187	0.277	0.066	1.92892e-13
IL32	1.90287e-09	3.12665	8.73405	0.182	0.058	6.96469e-05
DDR2	4.39155e-07	3.12656	8.73349	0.119	0.029	0.0160735
SAMD4A	4.50507e-16	3.12543	8.72668	0.26	0.064	1.6489e-11
SAMSN1	8.71883e-16	3.12111	8.70056	0.195	0.017	3.19118e-11
NHS	1.12614e-07	3.12006	8.69423	0.104	0.014	0.00412177
INHBA	7.96016e-20	3.11863	8.68561	0.239	0.02	2.9135e-15
NIBAN1	1.2266e-14	3.11237	8.64801	0.303	0.116	4.48947e-10
NOLC1	8.04103e-10	3.10851	8.62493	0.162	0.038	2.9431e-05
REV3L	2.49615e-29	3.10597	8.60976	0.429	0.118	9.13618e-25
HLA-DRA	1.28218e-18	3.08041	8.45856	0.294	0.075	4.69292e-14
BMP6	1.30477e-06	3.05918	8.33499	0.076	0.006	0.0477558
LINC00513	1.06137e-10	3.05461	8.30862	0.197	0.058	3.8847e-06
ZDHHC14	5.49271e-07	3.04882	8.27533	0.153	0.055	0.0201039
TRPS1	1.35042e-12	3.04866	8.27444	0.198	0.043	4.94268e-08
AKT3	3.34754e-13	3.04605	8.25948	0.247	0.078	1.22523e-08
MMP2	1.2912e-15	3.0381	8.21406	0.21	0.029	4.7259e-11
CCL2	4.86654e-11	3.03604	8.20237	0.151	0.02	1.7812e-06
SLC25A33	1.18873e-06	3.02593	8.14511	0.101	0.02	0.0435087
SLC41A2	2.62435e-10	3.02366	8.13228	0.132	0.014	9.6054e-06
NR4A1	1.69234e-11	3.00959	8.05338	0.225	0.072	6.19413e-07
ZBTB20	2.44035e-21	3.00158	8.00879	0.413	0.168	8.93194e-17
JPX	3.52547e-07	3.00127	8.00703	0.128	0.035	0.0129036
GABPB1-AS1	3.32252e-08	2.97418	7.85811	0.137	0.032	0.00121608
MCTP2	4.46086e-10	2.97354	7.8546	0.148	0.026	1.63272e-05
DDX10	1.49254e-07	2.97168	7.84448	0.12	0.026	0.00546284
CBLB	6.77584e-13	2.96924	7.83124	0.253	0.087	2.48003e-08
CCR7	1.68214e-08	2.96567	7.81186	0.117	0.017	0.000615679
GYPC	1.02553e-10	2.94778	7.71559	0.127	0.009	3.75354e-06
EPB41L3	4.76556e-09	2.92226	7.5803	0.158	0.04	0.000174424
GNAQ	9.80965e-09	2.89954	7.46188	0.225	0.098	0.000359043
FNDC3A	5.29405e-10	2.89893	7.45871	0.236	0.095	1.93767e-05
SLIT2	2.02576e-07	2.89695	7.44851	0.091	0.009	0.00741449
CALD1	2.74273e-14	2.89352	7.43082	0.241	0.061	1.00387e-09
PDPN	5.28571e-11	2.88728	7.39873	0.136	0.012	1.93462e-06
PRKCE	8.32519e-20	2.88593	7.39182	0.347	0.11	3.0471e-15
FERMT2	1.51075e-09	2.87711	7.34678	0.125	0.014	5.52951e-05
ANTXR1	4.13905e-09	2.86949	7.30808	0.099	0.003	0.000151494
MB21D2	3.88959e-08	2.86223	7.27141	0.188	0.072	0.00142363
PRKCA	6.94535e-11	2.86055	7.26291	0.154	0.023	2.54207e-06
MCTP1	4.92904e-08	2.86036	7.26198	0.093	0.006	0.00180408
DDX18	2.22598e-10	2.85928	7.25653	0.236	0.092	8.1473e-06
ABCA1	5.6923e-19	2.84621	7.1911	0.265	0.046	2.08344e-14
SRFBP1	1.33106e-07	2.83659	7.14331	0.134	0.035	0.0048718
TASOR2	3.69021e-14	2.7978	6.95378	0.314	0.13	1.35065e-09
TSHZ2	3.59311e-13	2.78075	6.8721	0.222	0.055	1.31511e-08
BCL2L11	7.29809e-07	2.77131	6.82729	0.145	0.049	0.0267117
CELF2	1.33136e-15	2.76358	6.79078	0.229	0.043	4.87291e-11
PVT1	2.36494e-22	2.76262	6.78627	0.278	0.032	8.65591e-18
FRMD4A	1.21867e-11	2.74616	6.7093	0.164	0.026	4.46046e-07
G0S2	8.41432e-24	2.73982	6.67987	0.317	0.049	3.07973e-19
BIRC3	3.87446e-21	2.73974	6.67948	0.285	0.046	1.41809e-16
VCAN	4.67677e-10	2.71404	6.56159	0.12	0.009	1.71174e-05
NAV2	6.47413e-10	2.71252	6.55464	0.159	0.035	2.3696e-05
KAZN	7.41485e-34	2.70634	6.52665	0.595	0.289	2.71391e-29
REEP5	5.13137e-09	2.69799	6.48898	0.228	0.098	0.000187813
RNF115	6.18865e-07	2.68279	6.42098	0.15	0.052	0.0226511
EFNA5	9.5973e-09	2.66462	6.34062	0.198	0.075	0.000351271
DPYSL2	4.44159e-09	2.66234	6.3306	0.138	0.026	0.000162567
CHORDC1	1.16747e-06	2.64052	6.23555	0.229	0.121	0.0427306
ADGRD1	1.11716e-12	2.63477	6.21076	0.149	0.009	4.08893e-08
NRP2	8.39071e-07	2.63011	6.19075	0.166	0.066	0.0307109
WDR36	4.12534e-08	2.61997	6.14737	0.133	0.029	0.00150991
SUPT3H	8.40613e-08	2.60288	6.07499	0.123	0.026	0.00307673
CD74	1.00947e-16	2.60146	6.069	0.304	0.095	3.69475e-12
WDR75	4.2444e-09	2.59364	6.03619	0.16	0.04	0.000155349
ETV6	7.41087e-17	2.59181	6.02853	0.374	0.168	2.71245e-12
SOD3	4.34724e-08	2.57516	5.95939	0.093	0.006	0.00159113
LOX	7.29992e-08	2.57196	5.94618	0.105	0.014	0.00267184
XPR1	1.59642e-07	2.55824	5.88988	0.204	0.092	0.00584304
CCL22	3.00065e-08	2.55638	5.88229	0.149	0.04	0.00109827
EMP3	3.32657e-09	2.55548	5.87861	0.163	0.043	0.000121756
TTC33	4.4342e-07	2.55331	5.86981	0.192	0.084	0.0162296
CXCL14	2.27074e-23	2.55246	5.86632	0.365	0.092	8.31114e-19
JARID2	3.02843e-23	2.54597	5.84002	0.422	0.153	1.10844e-18
RUNX3	1.11755e-06	2.54131	5.82117	0.087	0.012	0.0409034
WDR43	3.76911e-16	2.53972	5.81477	0.255	0.055	1.37953e-11
CST3	3.08859e-16	2.52686	5.76315	0.313	0.107	1.13045e-11
ZBTB1	6.91646e-09	2.52081	5.73904	0.252	0.121	0.000253149
ZC3HAV1	9.49598e-07	2.5138	5.71121	0.151	0.055	0.0347562
NOP58	4.4581e-19	2.51331	5.7093	0.355	0.127	1.63171e-14
DPYD	6.13888e-10	2.51169	5.70287	0.218	0.078	2.24689e-05
TNFAIP2	5.88568e-11	2.50479	5.67566	0.186	0.046	2.15422e-06
VPS13C	2.56929e-07	2.49381	5.63263	0.191	0.081	0.00940387
MIR4435-2HG	3.31188e-09	2.49095	5.62147	0.149	0.032	0.000121218
PTAR1	6.38506e-07	2.48009	5.57931	0.155	0.055	0.02337
CCDC80	3.08809e-10	2.47119	5.54499	0.123	0.009	1.13027e-05
SNHG12	3.7421e-09	2.46768	5.53152	0.213	0.081	0.000136965
TNPO1	1.00206e-07	2.44437	5.44287	0.212	0.095	0.00366765
ERO1B	5.03676e-10	2.44266	5.43644	0.208	0.069	1.8435e-05
CREM	2.34562e-15	2.44078	5.42934	0.276	0.084	8.5852e-11
RAPGEF1	9.24314e-09	2.43288	5.39968	0.302	0.173	0.000338308
SP100	3.38656e-10	2.43092	5.39238	0.263	0.116	1.23952e-05
DLC1	1.81227e-07	2.41902	5.34809	0.198	0.09	0.00663311
ADCY3	1.72877e-09	2.41531	5.33434	0.217	0.081	6.32749e-05
ZHX2	3.41545e-15	2.40408	5.29298	0.41	0.225	1.25009e-10
SLC7A5	1.16327e-08	2.40354	5.291	0.158	0.043	0.00042577
DENND4A	1.15684e-17	2.40023	5.27887	0.302	0.084	4.23416e-13
ESF1	6.8013e-09	2.39355	5.25448	0.196	0.069	0.000248934
CRY1	2.5786e-11	2.39214	5.24937	0.272	0.113	9.43794e-07
SCML1	6.60651e-08	2.39019	5.24226	0.232	0.113	0.00241805
LUM	3.50196e-08	2.36456	5.14994	0.1	0.009	0.00128175
SLC6A6	5.41826e-07	2.36099	5.13721	0.228	0.118	0.0198314
DCAF13	1.05787e-10	2.3535	5.11062	0.156	0.026	3.8719e-06
ANKH	1.14434e-06	2.35208	5.1056	0.2	0.095	0.0418842
ZBTB38	2.87203e-09	2.34553	5.08246	0.157	0.038	0.000105119
LARP4	2.09174e-09	2.34543	5.08212	0.241	0.104	7.65596e-05
PPP3CC	1.27337e-08	2.33684	5.05195	0.186	0.066	0.000466067
LINC01473	2.31656e-10	2.33246	5.03665	0.211	0.069	8.47883e-06
TIMP2	2.54173e-09	2.33065	5.03033	0.145	0.029	9.30298e-05
AKR1C2	1.60459e-07	2.32609	5.01445	0.12	0.026	0.00587295
TPST1	1.79401e-07	2.32283	5.00312	0.181	0.072	0.00656627
EID1	7.81679e-07	2.31167	4.96457	0.137	0.043	0.0286102
GCLM	4.63705e-11	2.30652	4.94688	0.193	0.049	1.69721e-06
ADAMTS1	2.44763e-08	2.30189	4.93105	0.148	0.038	0.000895856
CEP83	1.35212e-06	2.29336	4.90197	0.161	0.064	0.0494891
DENND5A	1.41213e-12	2.2913	4.89498	0.215	0.055	5.16852e-08
NR3C1	8.19914e-22	2.29116	4.89451	0.43	0.165	3.00097e-17
RIPK2	4.56578e-12	2.2873	4.8814	0.211	0.055	1.67112e-07
S100A4	4.43049e-14	2.28524	4.87444	0.224	0.049	1.6216e-09
RUNX1	2.83037e-11	2.27946	4.85496	0.311	0.156	1.03594e-06
SLC16A7	1.14625e-08	2.26553	4.80833	0.125	0.02	0.000419538
LRP1B	1.35783e-06	2.26521	4.80724	0.091	0.014	0.0496978
TXLNG	6.3267e-08	2.26387	4.80277	0.195	0.078	0.00231563
COL6A1	4.29124e-10	2.25431	4.77106	0.244	0.101	1.57064e-05
CDC42SE2	8.03286e-12	2.24074	4.72638	0.286	0.121	2.94011e-07
SPARCL1	7.3188e-08	2.23696	4.71403	0.106	0.014	0.00267875
HLA-DQB1	1.94173e-07	2.22867	4.68701	0.11	0.02	0.00710691
BRIX1	3.02572e-07	2.22186	4.66495	0.123	0.029	0.0110744
NFIX	4.51409e-09	2.21412	4.63998	0.278	0.142	0.00016522
RFTN1	2.66923e-09	2.21158	4.63183	0.14	0.026	9.76963e-05
DOCK4	6.0704e-15	2.20008	4.59505	0.301	0.107	2.22183e-10
LAMC1	2.09023e-07	2.19758	4.58709	0.192	0.081	0.00765045
ANKRD10	4.38208e-15	2.19542	4.58023	0.384	0.188	1.60389e-10
LYAR	1.22012e-07	2.19295	4.57239	0.113	0.02	0.00446575
LGALS1	2.38781e-20	2.18399	4.5441	0.29	0.052	8.73963e-16
SLC7A1	1.24394e-10	2.17838	4.52646	0.233	0.084	4.55295e-06
TBL1X	2.09425e-07	2.17797	4.52515	0.225	0.113	0.00766518
SRGN	3.31299e-22	2.15944	4.46741	0.281	0.032	1.21259e-17
FNDC3B	2.32989e-29	2.15869	4.46509	0.586	0.289	8.52765e-25
MAT2A	3.75891e-07	2.13267	4.38527	0.198	0.087	0.013758
CADPS2	1.08696e-06	2.12068	4.34898	0.097	0.017	0.0397838
DOCK5	2.23138e-07	2.11789	4.34059	0.095	0.012	0.00816708
PCSK5	2.0008e-07	2.11541	4.33313	0.125	0.029	0.00732313
CRISPLD2	2.37148e-09	2.10639	4.30613	0.275	0.136	8.67986e-05
HMOX1	1.36648e-24	2.10557	4.30366	0.346	0.064	5.00145e-20
PITPNC1	2.89227e-14	2.0995	4.2856	0.339	0.153	1.0586e-09
SLC2A3	1.27792e-10	2.09614	4.27565	0.224	0.078	4.67731e-06
PAM	6.5572e-21	2.09388	4.26894	0.473	0.225	2.4e-16
SERPINE1	7.41849e-10	2.08995	4.25734	0.294	0.147	2.71524e-05
ASAP1	2.90805e-19	2.06659	4.18894	0.529	0.329	1.06437e-14
TRPM7	2.76024e-13	2.06513	4.18472	0.372	0.182	1.01028e-08
FAM180A	3.70488e-07	2.06375	4.18072	0.088	0.009	0.0135602
NINJ1	6.02159e-07	2.0498	4.14049	0.192	0.087	0.0220396
TNFRSF1B	9.33452e-08	2.03003	4.08413	0.126	0.029	0.00341653
G3BP1	1.45471e-13	2.02969	4.08318	0.36	0.179	5.3244e-09
ANKRD28	6.03072e-16	2.02524	4.0706	0.417	0.208	2.2073e-11
CPNE8	1.00974e-07	2.02377	4.06645	0.159	0.052	0.00369574
GPHN	6.65952e-13	2.0181	4.05051	0.344	0.165	2.43745e-08
LARGE1	1.34467e-15	2.01648	4.04596	0.378	0.171	4.92163e-11
CRIM1	3.94876e-09	2.00816	4.0227	0.255	0.116	0.000144529
MYCBP2	1.85479e-13	2.0067	4.01861	0.336	0.156	6.78871e-09
DOCK8	6.50116e-07	2.00068	4.00189	0.074	0.003	0.0237949
PMP22	1.19539e-20	1.99801	3.99448	0.259	0.029	4.37523e-16
NAA25	5.39397e-09	1.99677	3.99106	0.254	0.118	0.000197425
B4GALT5	1.15879e-09	1.99424	3.98406	0.312	0.168	4.24128e-05
ZFHX3	5.26591e-07	1.98775	3.96618	0.175	0.069	0.0192737
AHR	1.33659e-07	1.986	3.96137	0.259	0.145	0.00489204
MPHOSPH10	2.07255e-08	1.97746	3.93798	0.177	0.058	0.000758574
SEC24D	1.17425e-12	1.94704	3.85584	0.324	0.145	4.29786e-08
IMMP2L	6.20952e-16	1.94051	3.83842	0.364	0.15	2.27275e-11
AGO3	2.97555e-13	1.93752	3.83046	0.359	0.176	1.08908e-08
ZNF451	4.84048e-07	1.93158	3.81472	0.247	0.133	0.0177166
GSN	5.1689e-13	1.9082	3.75342	0.367	0.188	1.89187e-08
PTBP2	1.06597e-08	1.89306	3.71421	0.251	0.116	0.000390155
FTX	2.60579e-24	1.88232	3.68668	0.529	0.257	9.53744e-20
ZEB1	3.72125e-15	1.86342	3.6387	0.268	0.072	1.36202e-10
JAG1	8.39217e-08	1.84817	3.60044	0.159	0.049	0.00307162
MAFB	3.70293e-07	1.83658	3.57163	0.126	0.032	0.0135531
STOM	4.28533e-11	1.82627	3.54618	0.242	0.087	1.56847e-06
COL6A2	1.94438e-08	1.82592	3.54532	0.352	0.228	0.000711664
IARS	8.43626e-16	1.80934	3.50483	0.304	0.095	3.08776e-11
RABGAP1L	2.3795e-13	1.79233	3.46374	0.392	0.202	8.70922e-09
ST8SIA4	3.15515e-07	1.7913	3.46127	0.094	0.012	0.0115482
TSPYL2	9.92446e-07	1.79035	3.459	0.186	0.084	0.0363245
SRGAP1	2.31364e-08	1.78239	3.43996	0.3	0.171	0.000846816
RGS2	7.69978e-07	1.77953	3.43315	0.148	0.049	0.028182
SPIDR	4.00481e-07	1.77949	3.43306	0.305	0.191	0.014658
CCNH	8.04066e-08	1.77383	3.4196	0.369	0.254	0.00294296
SDCBP	2.72073e-16	1.77332	3.4184	0.33	0.121	9.95814e-12
DDIT3	6.20453e-08	1.77206	3.41542	0.209	0.09	0.00227092
UCK2	3.29922e-09	1.76714	3.40379	0.15	0.032	0.000120755
TCF12	5.78193e-13	1.76415	3.39673	0.386	0.199	2.11624e-08
TRIO	1.07046e-21	1.75419	3.37336	0.54	0.298	3.91799e-17
NAA15	3.99391e-09	1.74618	3.3547	0.313	0.171	0.000146181
HSPA1A	3.47022e-09	1.73656	3.33239	0.304	0.162	0.000127014
FOS	5.02482e-26	1.73539	3.32968	0.518	0.223	1.83913e-21
ICAM1	1.33504e-08	1.7352	3.32925	0.153	0.04	0.000488637
ITPR2	3.43845e-08	1.73201	3.32189	0.322	0.191	0.00125851
TNC	2.68237e-10	1.72388	3.30324	0.135	0.014	9.81774e-06
PTGDS	2.83017e-07	1.7236	3.3026	0.084	0.006	0.0103587
LPP	8.71383e-13	1.71812	3.29007	0.4	0.217	3.18935e-08
PHF20	2.24585e-07	1.71735	3.28832	0.286	0.168	0.00822005
AOPEP	3.68364e-11	1.69729	3.24291	0.382	0.217	1.34825e-06
PPP3CA	8.37719e-19	1.69325	3.23385	0.358	0.121	3.06614e-14
SRSF7	3.78666e-16	1.68949	3.22542	0.372	0.168	1.38595e-11
SYTL3	7.62216e-11	1.67193	3.1864	0.145	0.017	2.78979e-06
MYLIP	3.93288e-07	1.67108	3.18452	0.134	0.038	0.0143947
CD109	4.75117e-07	1.66325	3.16728	0.153	0.052	0.0173898
PKIG	1.906e-09	1.65154	3.14168	0.196	0.064	6.97616e-05
RANBP1	7.11751e-07	1.65018	3.13874	0.213	0.107	0.0260508
SSB	4.69278e-10	1.64456	3.12653	0.24	0.095	1.7176e-05
DIAPH2	6.39737e-12	1.63656	3.10923	0.319	0.15	2.3415e-07
ZNF644	6.03164e-12	1.63273	3.101	0.407	0.243	2.20764e-07
SIPA1L1	3.16356e-14	1.6215	3.07694	0.484	0.295	1.15789e-09
TCERG1	1.61141e-10	1.61528	3.06372	0.358	0.208	5.89793e-06
SEC62	2.01106e-17	1.61065	3.0539	0.441	0.214	7.3607e-13
ASXL1	7.21138e-12	1.60625	3.04459	0.328	0.156	2.63944e-07
TRIM44	6.65721e-08	1.60362	3.03905	0.228	0.104	0.00243661
CDC27	5.17601e-07	1.60163	3.03485	0.273	0.159	0.0189447
HERPUD1	5.16873e-10	1.58837	3.00709	0.387	0.237	1.89181e-05
ARL4C	1.41292e-08	1.58553	3.00118	0.181	0.061	0.000517143
VGLL4	1.17172e-06	1.58357	2.9971	0.317	0.205	0.0428862
MYOF	1.29135e-06	1.57441	2.97813	0.258	0.145	0.0472647
ZFP36L1	5.99319e-19	1.57403	2.97735	0.51	0.266	2.19357e-14
SLC3A2	4.01038e-13	1.5624	2.95344	0.401	0.228	1.46784e-08
CEBPZ	3.6607e-08	1.55334	2.93496	0.267	0.142	0.00133985
PTPRK	3.14712e-07	1.55103	2.93026	0.214	0.098	0.0115188
PTPRC	3.64464e-08	1.54955	2.92727	0.134	0.029	0.00133398
HSPA8	3.46057e-10	1.54608	2.92023	0.336	0.179	1.2666e-05
GADD45B	1.30685e-15	1.53669	2.90128	0.348	0.136	4.78319e-11
ID2	1.82263e-19	1.52931	2.88648	0.291	0.061	6.67102e-15
GAB2	1.37241e-09	1.52859	2.88504	0.355	0.205	5.02317e-05
HSPE1	1.21769e-06	1.52367	2.87521	0.294	0.182	0.0445689
VPS13B	8.16416e-07	1.52315	2.87418	0.311	0.194	0.0298816
MLLT10	9.47734e-08	1.52062	2.86913	0.315	0.182	0.0034688
IRF1	1.59609e-07	1.51	2.84811	0.298	0.182	0.00584183
AHCTF1	1.33336e-08	1.50962	2.84735	0.31	0.171	0.000488021
RPS4X	2.36298e-10	-0.588642	-1.50383	0.819	0.824	8.64876e-06
ARL17B	7.69739e-11	-0.597818	-1.51343	0.168	0.341	2.81732e-06
PGAM1	1.77466e-07	-0.601118	-1.51689	0.655	0.702	0.00649543
RPS6	1.7589e-10	-0.605214	-1.5212	0.858	0.835	6.43776e-06
LDHA	9.17364e-10	-0.605882	-1.52191	0.871	0.853	3.35764e-05
RPL3	6.70632e-08	-0.620685	-1.53761	0.828	0.821	0.00245458
ACTG1	7.27662e-15	-0.631427	-1.5491	0.872	0.916	2.66331e-10
RPL17	2.29938e-09	-0.634743	-1.55266	0.789	0.798	8.41597e-05
ISG20	6.97769e-08	-0.636229	-1.55426	0.653	0.711	0.0025539
RPL18A	6.06073e-09	-0.636731	-1.5548	0.79	0.809	0.000221829
RPL15	4.30697e-09	-0.672462	-1.59379	0.75	0.772	0.00015764
RPS18	3.44211e-12	-0.682151	-1.60453	0.877	0.844	1.25985e-07
SFN	7.52409e-17	-0.686302	-1.60915	0.896	0.939	2.75389e-12
SDCBP2	8.4879e-14	-0.693787	-1.61752	0.67	0.777	3.10666e-09
RPL28	1.57177e-10	-0.694478	-1.6183	0.827	0.798	5.75285e-06
CYB5R2	1.91849e-09	-0.695844	-1.61983	0.231	0.39	7.02187e-05
ARPC2	2.06761e-09	-0.701798	-1.62653	0.778	0.801	7.56767e-05
SPRED3	3.01781e-07	-0.703895	-1.6289	0.09	0.188	0.0110455
IL1RN	1.3004e-08	-0.71247	-1.63861	0.645	0.714	0.00047596
MPZL2	2.06863e-07	-0.722717	-1.65029	0.602	0.671	0.00757138
SEC61G	1.79536e-08	-0.725065	-1.65298	0.55	0.636	0.000657121
IRF6	9.39276e-16	-0.726317	-1.65441	0.73	0.824	3.43784e-11
ARPC3	1.84757e-07	-0.733921	-1.66315	0.587	0.676	0.0067623
HMSD	3.75005e-07	-0.737222	-1.66696	0.07	0.159	0.0137256
RAP2B	8.77245e-08	-0.748246	-1.67975	0.521	0.601	0.0032108
RPL27A	8.82335e-11	-0.753722	-1.68614	0.739	0.772	3.22943e-06
TACSTD2	1.67087e-09	-0.759689	-1.69313	0.653	0.749	6.11557e-05
AC108134.1	2.40153e-07	-0.770503	-1.70586	0.021	0.075	0.00878986
RPS11	3.25331e-12	-0.773986	-1.70999	0.764	0.798	1.19074e-07
RAC1	1.17008e-20	-0.775623	-1.71193	0.83	0.899	4.28262e-16
MIF	6.73274e-09	-0.782965	-1.72066	0.645	0.673	0.000246425
ZFAND5	4.38541e-08	-0.785995	-1.72428	0.639	0.697	0.0016051
TPT1	2.52032e-23	-0.801243	-1.7426	0.955	0.957	9.22464e-19
SDR16C5	3.83263e-12	-0.802787	-1.74447	0.61	0.711	1.40278e-07
DRAP1	5.17874e-11	-0.804464	-1.7465	0.672	0.789	1.89547e-06
RPS9	7.59397e-14	-0.808052	-1.75085	0.678	0.772	2.77947e-09
BZW1	2.57833e-09	-0.81254	-1.7563	0.707	0.751	9.43693e-05
MDFI	1.44462e-07	-0.81757	-1.76243	0.123	0.237	0.00528745
AP2S1	1.18475e-06	-0.827735	-1.7749	0.366	0.488	0.0433631
DEFB1	7.31731e-11	-0.830228	-1.77797	0.367	0.546	2.67821e-06
SH3BGRL3	1.69407e-16	-0.833945	-1.78255	0.692	0.766	6.20046e-12
CLIC1	2.21969e-11	-0.85005	-1.80256	0.609	0.705	8.12429e-07
AL354822.1	4.86744e-07	-0.876252	-1.8356	0.012	0.055	0.0178153
CHMP2A	2.52548e-08	-0.881283	-1.84201	0.422	0.558	0.000924352
LRIF1	1.35937e-06	-0.881513	-1.84231	0.11	0.211	0.0497544
GABARAP	3.10162e-08	-0.907015	-1.87516	0.497	0.613	0.00113523
PGK1	4.00223e-17	-0.910414	-1.87958	0.784	0.806	1.46486e-12
PPDPF	3.49196e-07	-0.915395	-1.88609	0.509	0.595	0.0127809
RNH1	1.19513e-09	-0.937878	-1.91571	0.506	0.627	4.3743e-05
BCAP31	3.64162e-07	-0.941668	-1.92075	0.394	0.5	0.0133287
HEBP2	2.35198e-11	-0.963512	-1.95005	0.51	0.65	8.6085e-07
GUK1	1.67168e-11	-0.969641	-1.95835	0.638	0.728	6.11851e-07
C19orf33	2.89471e-07	-0.97298	-1.96289	0.311	0.434	0.0105949
NDUFA4L2	1.69623e-12	-0.973375	-1.96343	0.462	0.598	6.20837e-08
S100A10	6.92472e-10	-0.986461	-1.98132	0.711	0.74	2.53452e-05
CD59	2.96551e-07	-0.99324	-1.99065	0.724	0.728	0.0108541
TNNT1	6.67849e-11	-0.998296	-1.99764	0.224	0.387	2.44439e-06
S100A14	2.8895e-21	-0.998362	-1.99773	0.668	0.818	1.05759e-16
C4orf3	3.43924e-21	-1.02353	-2.03288	0.631	0.772	1.25879e-16
SERPINB1	4.30661e-13	-1.02614	-2.03657	0.689	0.737	1.57626e-08
ANXA2	2.30549e-19	-1.02801	-2.03921	0.831	0.896	8.43833e-15
FRMD4B	9.70166e-07	-1.04318	-2.06076	0.283	0.413	0.0355091
TMEM54	5.1112e-08	-1.06723	-2.09541	0.363	0.477	0.00187075
DHRS7	3.60839e-09	-1.07123	-2.10122	0.382	0.52	0.000132071
GABARAPL2	9.78141e-10	-1.0727	-2.10336	0.463	0.59	3.58009e-05
S100A11	9.37858e-26	-1.10512	-2.15117	0.772	0.879	3.43265e-21
CNN2	5.10247e-07	-1.12702	-2.18408	0.214	0.344	0.0186755
TINF2	1.15684e-09	-1.12829	-2.18599	0.278	0.425	4.23416e-05
MYL12A	5.28982e-10	-1.13081	-2.18981	0.528	0.647	1.93613e-05
CST6	8.59522e-07	-1.14096	-2.20527	0.048	0.118	0.0314594
AL133453.1	2.35463e-08	-1.15563	-2.22781	0.255	0.396	0.000861819
CDC42EP1	1.29309e-06	-1.15987	-2.23438	0.192	0.303	0.0473284
SERPINB8	3.1417e-07	-1.17063	-2.2511	0.184	0.312	0.0114989
CCL27	6.34546e-11	-1.18444	-2.27275	0.518	0.63	2.3225e-06
ZNF414	8.67613e-07	-1.24277	-2.36652	0.126	0.228	0.0317555
DSC2	2.3495e-08	-1.24466	-2.36963	0.496	0.572	0.00085994
VAMP8	1.70346e-09	-1.25356	-2.38429	0.315	0.46	6.23485e-05
AC004556.3	1.34422e-06	-1.35577	-2.55934	0.029	0.087	0.0491999
LGALS7B	7.38283e-11	-1.35747	-2.56236	0.315	0.483	2.70219e-06
ARFRP1	1.55025e-07	-1.46387	-2.75847	0.058	0.142	0.00567407
MDGA1	5.43507e-10	-1.65283	-3.14451	0.018	0.084	1.98929e-05
AL121944.1	1.15049e-08	-1.67486	-3.19288	0.033	0.107	0.000421092
SERPINB12	4.45659e-09	-1.94033	-3.83794	0.05	0.139	0.000163116
AC105046.1	8.6412e-07	-2.48902	-5.61395	0.004	0.035	0.0316276
KRT6B	1.29598e-06	-2.64988	-6.27616	0.037	0.098	0.0474343
FP671120.4	1.38194e-14	-3.08565	-8.48934	0.037	0.145	5.05803e-10
TEX101	1.24657e-06	-3.66188	-12.6572	0.004	0.032	0.0456256
LRG1	3.11144e-11	-3.74616	-13.4186	0.007	0.061	1.13882e-06
AC105402.3	1.1465e-38	-4.10198	-17.1719	0.01	0.165	4.19629e-34
FLG2	1.13641e-06	-6.6968	-103.738	0	0.017	0.0415938
SERPINA9	1.13641e-06	-6.95986	-124.488	0	0.017	0.0415938
