# Supplementary material for: Single Cell Analysis Reveals Dynamic Changes of Distinct Cell Populations in Human Nickel Allergy
Source: Allergy. 2025 Oct 15;81(4):1138–48. doi: 10.1111/all.70108 (PMC13040661; doi:10.1111/all.70108)
Supplement: Supplementary file 6 — Table S6: all70108‐sup‐0006‐TableS6.xlsx. [file ALL-81-1138-s004.xlsx]

## Sheet: Tabelle1
cluster	sample.1	sample.2	n.sample.1	n.sample.2	not.sample.1	not.sample.2	p.value	p.adjusted	Annotation
0	Ctrl_8h	Ni_72h	451	1886	5365	6911	6.35313e-108	6.4802e-106	Tcell1
10	Ctrl_8h	Ni_72h	94	860	5722	7937	8.80416e-85	8.98024e-83	Tcell4
3	Ctrl_8h	Ni_72h	298	952	5518	7845	2.6299e-33	2.6825e-31	Tcell3
14	Ctrl_8h	Ni_72h	162	473	5654	8324	7.45665e-14	7.60579e-12	Tcell5
2	Ctrl_8h	Ni_72h	387	786	5429	8011	7.9806e-07	8.14021e-05	Tcell2
25	Ctrl_8h	Ni_72h	66	79	5750	8718	0.184111	1	Tcell6
