# Supplementary material for: Single Cell Analysis Reveals Dynamic Changes of Distinct Cell Populations in Human Nickel Allergy
Source: Allergy. 2025 Oct 15;81(4):1138–48. doi: 10.1111/all.70108 (PMC13040661; doi:10.1111/all.70108)
Supplement: Supplementary file 7 — Table S7: all70108‐sup‐0007‐TableS7.xlsx. [file ALL-81-1138-s005.xlsx]

## Sheet: c0_Ni72h_vs_ctrl
	p_val	avg_log2FC	avg_FC	pct.1	pct.2	p_val_adj
PMAIP1	1.29063e-25	4.14497	17.6914	0.226	0.011	4.72384e-21			UP Ni_72h vs ctrl_8h >1.5 Fold
BCL2A1	4.18436e-16	4.10609	17.2209	0.149	0.009	1.53152e-11			DOWN Ni_72h vs ctrl_8h >1.5 Fold
PTGER2	3.20773e-12	3.82734	14.1953	0.112	0.007	1.17406e-07
IFI44L	1.08995e-14	3.4314	10.7883	0.137	0.009	3.98932e-10
KLF2	2.20637e-88	3.35799	10.2531	0.692	0.169	8.07554e-84
SULT2B1	5.85349e-07	3.35393	10.2243	0.062	0.004	0.0214244
AL133259.1	1.0592e-07	3.30962	9.91504	0.081	0.011	0.00387676
GBP4	4.28459e-15	3.30717	9.89826	0.149	0.013	1.5682e-10
WNT7A	6.68489e-09	3.23414	9.40964	0.075	0.002	0.000244674
GBP5	2.39599e-07	3.12344	8.71462	0.078	0.011	0.00876955
SELL	2.94771e-39	2.93658	7.65592	0.412	0.082	1.07889e-34
FCMR	3.38692e-27	2.82716	7.09674	0.285	0.04	1.23965e-22
DHRS3	1.46755e-24	2.74802	6.71796	0.266	0.04	5.37137e-20
BTBD11	5.70965e-28	2.63866	6.22755	0.405	0.144	2.08979e-23
ITGA4	1.1674e-24	2.60305	6.07569	0.273	0.047	4.27281e-20
F5	1.37478e-16	2.50554	5.67861	0.215	0.049	5.03183e-12
PTPRM	5.58837e-12	2.46962	5.53899	0.173	0.047	2.0454e-07
S1PR1	8.90579e-38	2.43785	5.41833	0.419	0.091	3.25961e-33
HILPDA	2.85225e-09	2.40857	5.30946	0.156	0.051	0.000104395
NR1D1	6.85326e-11	2.40777	5.30655	0.122	0.018	2.50836e-06
TMEM156	1.42667e-22	2.38759	5.23284	0.291	0.069	5.22176e-18
KLRG1	1.10648e-06	2.38417	5.22043	0.086	0.02	0.0404981
CCR7	7.06281e-42	2.30375	4.93738	0.548	0.204	2.58506e-37
IL23A	1.69205e-07	2.2434	4.7351	0.091	0.018	0.00619307
TAGAP	3.25765e-33	2.14173	4.41292	0.416	0.106	1.19233e-28
HIST1H2AC	7.11513e-17	2.10929	4.31478	0.324	0.131	2.60421e-12
CEBPB	3.70591e-39	1.99065	3.97416	0.455	0.098	1.3564e-34
ANKRD37	4.17085e-20	1.98249	3.95174	0.271	0.067	1.52657e-15
DEAF1	8.24113e-17	1.98109	3.9479	0.37	0.177	3.01634e-12
CTLA4	3.16481e-21	1.9617	3.8952	0.335	0.109	1.15835e-16
SLC2A1	1.05618e-13	1.96028	3.89138	0.182	0.038	3.86572e-09
PCBP3	1.34779e-14	1.93999	3.83703	0.258	0.093	4.93305e-10
KLF7	3.33236e-16	1.93301	3.8185	0.277	0.095	1.21968e-11
HSPH1	1.45885e-07	1.92862	3.80691	0.446	0.341	0.00533954
AC008115.3	3.93281e-10	1.83724	3.57325	0.177	0.058	1.43945e-05
ANKRD33B	2.2265e-08	1.8033	3.49018	0.131	0.038	0.000814921
GBP1	6.4748e-10	1.78895	3.45563	0.18	0.064	2.36984e-05
TSPAN18	7.40655e-08	1.78071	3.43596	0.126	0.038	0.00271087
AKAP12	7.34096e-07	1.72154	3.29788	0.077	0.013	0.0268687
SGPP2	1.00119e-08	1.71397	3.28063	0.179	0.071	0.000366447
PLIN2	3.21243e-17	1.69435	3.23632	0.306	0.111	1.17578e-12
RASGRP2	2.23612e-09	1.67708	3.19781	0.166	0.055	8.18442e-05
GRASP	1.18336e-15	1.66659	3.17463	0.213	0.047	4.33121e-11
BCL2	1.43204e-43	1.66127	3.16295	0.742	0.435	5.24142e-39
PDE3B	2.15717e-69	1.63391	3.10353	0.871	0.483	7.89545e-65
STEAP1B	3.93902e-12	1.63119	3.09768	0.29	0.142	1.44172e-07
DUSP8	2.53415e-11	1.62976	3.09461	0.19	0.058	9.27525e-07
SAMHD1	1.37409e-18	1.62845	3.0918	0.549	0.353	5.0293e-14
HIST3H2A	4.38172e-07	1.62758	3.08994	0.146	0.058	0.0160375
LYPD3	2.5003e-07	1.56836	2.96567	0.094	0.02	0.00915136
TXK	9.29809e-11	1.5657	2.96021	0.142	0.031	3.40319e-06
LYSMD2	2.05925e-16	1.56554	2.95988	0.352	0.157	7.53705e-12
GBP2	4.90782e-42	1.55502	2.93837	0.712	0.388	1.79631e-37
KIAA0513	3.33405e-09	1.54986	2.92789	0.163	0.053	0.000122029
MHENCR	6.06972e-09	1.54652	2.92111	0.201	0.086	0.000222158
SUSD4	1.10596e-08	1.53411	2.8961	0.113	0.024	0.000404791
GPR18	1.28086e-06	1.53286	2.89359	0.108	0.033	0.0468809
BICDL1	1.17521e-57	1.52509	2.87804	0.884	0.665	4.30138e-53
NELL2	1.83841e-12	1.51892	2.86576	0.435	0.282	6.72876e-08
GSK3B	2.49877e-09	-0.586868	0.665787	0.501	0.616	9.14574e-05
DOCK2	5.17392e-13	-0.588695	0.664944	0.534	0.659	1.89371e-08
FNDC3A	1.33796e-13	-0.589564	0.664544	0.756	0.827	4.89707e-09
TCF12	1.07332e-16	-0.590102	0.664296	0.656	0.809	3.92846e-12
CTNNBL1	1.13506e-07	-0.591005	0.66388	0.279	0.397	0.00415444
ZNF274	5.13375e-08	-0.592918	0.663	0.24	0.366	0.001879
RERE	9.12026e-12	-0.595697	0.661725	0.613	0.718	3.33811e-07
IFT80	2.98538e-09	-0.596192	0.661498	0.247	0.381	0.000109268
LARS	3.02704e-09	-0.596247	0.661473	0.409	0.539	0.000110793
PUM3	9.26541e-09	-0.601098	0.659252	0.325	0.461	0.000339123
PRDX2	4.28701e-08	-0.60142	0.659105	0.287	0.404	0.00156909
RFX3	2.36263e-07	-0.60375	0.658041	0.589	0.67	0.00864747
DNM1L	8.06111e-07	-0.604359	0.657763	0.365	0.466	0.0295045
UBE4B	2.11213e-09	-0.604788	0.657568	0.385	0.521	7.73062e-05
CSNK1G1	3.84145e-11	-0.606244	0.656905	0.416	0.568	1.40601e-06
SGK3	3.46391e-09	-0.610115	0.655144	0.484	0.599	0.000126782
RAPGEF2	8.68359e-09	-0.610356	0.655035	0.508	0.623	0.000317828
AP3B1	7.95041e-14	-0.613427	0.653642	0.639	0.758	2.90993e-09
SHPRH	3.18228e-07	-0.615756	0.652588	0.323	0.435	0.0116474
TIPARP	6.6046e-11	-0.617458	0.651818	0.669	0.732	2.41735e-06
RNF213-AS1	5.52902e-08	-0.618111	0.651523	0.227	0.344	0.00202368
RABAC1	3.94506e-09	-0.618737	0.651241	0.435	0.541	0.000144393
STUB1	7.34469e-08	-0.626592	0.647705	0.242	0.35	0.00268823
ARFGAP3	1.57816e-11	-0.628712	0.646753	0.613	0.707	5.77623e-07
TOX	1.87016e-07	-0.630837	0.645802	0.218	0.335	0.00684499
PPIB	4.6677e-13	-0.634418	0.644201	0.718	0.769	1.70842e-08
LGALS8	2.48948e-10	-0.63849	0.642385	0.607	0.696	9.11175e-06
BCL6	6.69632e-12	-0.639026	0.642146	0.392	0.543	2.45092e-07
LUZP1	3.01816e-10	-0.640287	0.641585	0.444	0.59	1.10468e-05
RECQL	1.93528e-07	-0.643061	0.640353	0.31	0.417	0.00708332
BPTF	3.70714e-20	-0.645801	0.639138	0.634	0.796	1.35685e-15
PMM2	8.95148e-08	-0.647588	0.638346	0.426	0.532	0.00327633
SPOP	3.39944e-08	-0.648369	0.638001	0.387	0.508	0.00124423
SNX14	3.73332e-08	-0.6497	0.637413	0.337	0.47	0.00136643
ETV6	1.97647e-19	-0.650117	0.637229	0.848	0.898	7.23406e-15
JTB	4.69078e-07	-0.651313	0.636701	0.437	0.519	0.0171687
DNAJC3	1.17061e-15	-0.65219	0.636314	0.626	0.752	4.28455e-11
VTI1A	2.88847e-12	-0.654771	0.635176	0.525	0.65	1.05721e-07
CD81	1.52334e-07	-0.657095	0.634154	0.295	0.41	0.00557556
COPE	5.91873e-10	-0.657356	0.634039	0.454	0.554	2.16632e-05
RTF1	1.75881e-15	-0.657399	0.63402	0.526	0.67	6.43742e-11
TAF7	2.7024e-12	-0.662634	0.631724	0.497	0.639	9.89107e-08
RSRC1	3.22393e-08	-0.662659	0.631713	0.269	0.384	0.00117999
FAM168A	6.79555e-08	-0.663406	0.631386	0.315	0.432	0.00248724
ANKS1A	3.52322e-10	-0.666327	0.630109	0.332	0.49	1.28953e-05
PHKB	7.19988e-09	-0.666532	0.630019	0.348	0.483	0.000263523
MLF2	7.06848e-07	-0.667511	0.629592	0.294	0.397	0.0258713
LRRFIP1	6.06784e-20	-0.667524	0.629586	0.879	0.905	2.22089e-15
NIBAN1	2.33117e-30	-0.669087	0.628905	0.814	0.929	8.53233e-26
TMEM131	1.07598e-12	-0.669145	0.628879	0.56	0.69	3.93819e-08
MGA	1.47216e-08	-0.669884	0.628557	0.309	0.437	0.000538827
LINC00623	7.35299e-10	-0.670496	0.628291	0.4	0.528	2.69127e-05
AC009120.2	8.20073e-07	-0.67249	0.627423	0.223	0.328	0.0300155
SVIL	1.93212e-08	-0.6738	0.626853	0.375	0.503	0.000707177
GPAT4	3.86378e-07	-0.67614	0.625837	0.331	0.435	0.0141418
TMED9	3.6725e-09	-0.677842	0.6251	0.467	0.561	0.000134417
VPS13B	2.71486e-17	-0.680215	0.624072	0.594	0.763	9.93665e-13
DLEU7	9.07461e-07	-0.680228	0.624067	0.114	0.202	0.033214
TBC1D22A	6.39787e-21	-0.680523	0.623939	0.717	0.84	2.34168e-16
PDIA4	4.94427e-07	-0.680742	0.623844	0.397	0.492	0.0180965
RANBP1	1.31332e-06	-0.68358	0.622619	0.261	0.359	0.0480689
THADA	7.61588e-08	-0.683824	0.622513	0.41	0.528	0.00278749
NASP	2.78691e-15	-0.683925	0.622469	0.562	0.703	1.02004e-10
UQCR11	2.46262e-09	-0.683934	0.622465	0.422	0.534	9.01342e-05
CYSLTR1	7.50972e-09	-0.684109	0.62239	0.291	0.426	0.000274863
RASAL3	1.2753e-06	-0.684788	0.622097	0.225	0.328	0.0466773
KCNAB2	4.58502e-10	-0.686702	0.621273	0.536	0.621	1.67816e-05
TANC2	1.005e-08	-0.688777	0.620379	0.414	0.537	0.000367838
ZBTB20	2.6433e-14	-0.689496	0.620071	0.744	0.825	9.67473e-10
ANAPC11	1.34697e-06	-0.690371	0.619694	0.268	0.361	0.0493004
LRRC23	7.46446e-07	-0.691406	0.61925	0.196	0.299	0.0273207
OLA1	5.02834e-07	-0.692481	0.618789	0.413	0.514	0.0184042
SLC8B1	1.10614e-07	-0.693075	0.618534	0.131	0.226	0.00404859
NR3C1	5.34215e-44	-0.693433	0.618381	0.948	0.98	1.95528e-39
HECTD4	1.53154e-13	-0.693575	0.61832	0.402	0.585	5.6056e-09
PPP1R12B	2.44654e-09	-0.695047	0.617689	0.313	0.45	8.95459e-05
SKIL	7.5276e-11	-0.695441	0.617521	0.426	0.579	2.75518e-06
CBLB	2.61899e-18	-0.695547	0.617475	0.861	0.918	9.58575e-14
ARHGAP21	5.59532e-11	-0.697673	0.616566	0.268	0.421	2.04794e-06
SNX29	1.9554e-07	-0.698477	0.616222	0.212	0.324	0.00715697
NF1	1.20641e-12	-0.698597	0.616171	0.409	0.57	4.41557e-08
PSME2	8.24829e-10	-0.702664	0.614437	0.323	0.452	3.01896e-05
CALR	1.34355e-11	-0.703368	0.614137	0.625	0.712	4.91752e-07
CDYL	6.80539e-10	-0.705963	0.613033	0.329	0.479	2.49084e-05
POLR2F	2.81654e-07	-0.7077	0.612295	0.243	0.35	0.0103088
ACBD6	7.58489e-14	-0.708139	0.612109	0.408	0.581	2.77615e-09
RNGTT	2.4895e-15	-0.713592	0.6098	0.367	0.543	9.11181e-11
ATG7	1.78111e-08	-0.713758	0.60973	0.367	0.475	0.000651902
CEP70	4.38385e-07	-0.714785	0.609296	0.11	0.197	0.0160453
LIMA1	1.44009e-07	-0.718524	0.607719	0.165	0.271	0.00527088
AFDN	2.00059e-08	-0.719682	0.607231	0.326	0.45	0.000732237
FLNA	4.56356e-15	-0.721347	0.606531	0.581	0.707	1.67031e-10
ZMYM4	4.70953e-07	-0.722299	0.606131	0.243	0.348	0.0172374
DYM	3.9174e-18	-0.72234	0.606114	0.619	0.778	1.43381e-13
P4HB	1.05677e-12	-0.72531	0.604867	0.585	0.701	3.86788e-08
MBNL2	6.95797e-10	-0.726048	0.604558	0.611	0.694	2.54669e-05
SCMH1	1.10698e-08	-0.72648	0.604377	0.295	0.426	0.000405164
ALOX5AP	9.93247e-13	-0.726548	0.604348	0.452	0.588	3.63538e-08
NEDD8	3.82472e-12	-0.72753	0.603937	0.401	0.541	1.39989e-07
ZBTB44	8.31032e-10	-0.728314	0.603609	0.337	0.477	3.04166e-05
TBCA	8.75965e-12	-0.728386	0.603579	0.539	0.643	3.20612e-07
LRPAP1	2.90114e-09	-0.729755	0.603006	0.304	0.415	0.000106185
NSMCE2	4.41769e-12	-0.730531	0.602682	0.387	0.539	1.61692e-07
TC2N	3.46635e-14	-0.730888	0.602533	0.705	0.774	1.26872e-09
BMPR2	5.05519e-10	-0.731537	0.602262	0.324	0.463	1.85025e-05
TOMM6	1.22472e-07	-0.731629	0.602224	0.329	0.437	0.00448259
MAP3K8	1.86904e-11	-0.732101	0.602026	0.265	0.417	6.84087e-07
SND1	4.12387e-23	-0.732701	0.601776	0.742	0.858	1.50938e-18
SEL1L3	1.92332e-08	-0.732721	0.601768	0.294	0.424	0.000703955
CCDC91	5.65082e-09	-0.736078	0.600369	0.571	0.667	0.000206826
CUX1	1.9581e-15	-0.73667	0.600123	0.472	0.643	7.16686e-11
AHR	2.73285e-13	-0.73836	0.59942	0.556	0.67	1.00025e-08
ATP2B4	1.87263e-12	-0.739148	0.599093	0.504	0.63	6.85401e-08
BCAP31	7.71612e-07	-0.740295	0.598617	0.216	0.31	0.0282418
COMMD1	1.37319e-11	-0.741028	0.598313	0.352	0.506	5.02603e-07
RBX1	1.49123e-11	-0.741168	0.598255	0.384	0.532	5.45804e-07
LCORL	1.18098e-12	-0.742371	0.597756	0.392	0.557	4.3225e-08
NDUFC2	2.14057e-10	-0.744193	0.597002	0.347	0.472	7.83468e-06
NDUFB2	3.7678e-09	-0.74516	0.596602	0.374	0.477	0.000137905
SYTL2	9.80698e-19	-0.746975	0.595852	0.524	0.707	3.58945e-14
PSMD2	1.13013e-06	-0.748033	0.595415	0.313	0.408	0.041364
RNF125	1.38282e-26	-0.749083	0.594982	0.698	0.874	5.06126e-22
GPR171	2.83312e-07	-0.750467	0.594411	0.394	0.494	0.0103695
CNNM2	2.12489e-07	-0.750805	0.594272	0.189	0.295	0.00777731
USO1	1.57557e-13	-0.751757	0.59388	0.467	0.627	5.76675e-09
AXIN1	1.12628e-07	-0.752389	0.59362	0.186	0.299	0.0041223
GNA12	2.8122e-07	-0.752944	0.593392	0.136	0.228	0.0102929
WDR83OS	1.09331e-09	-0.757639	0.591463	0.305	0.432	4.00162e-05
TBL1XR1	5.60382e-14	-0.763097	0.58923	0.704	0.772	2.05106e-09
INTS6	2.87655e-14	-0.763919	0.588894	0.456	0.61	1.05285e-09
LRBA	4.05255e-21	-0.76493	0.588482	0.634	0.767	1.48327e-16
WRN	2.08319e-12	-0.764958	0.588471	0.332	0.49	7.62469e-08
VPS54	2.23708e-12	-0.765793	0.58813	0.511	0.636	8.18794e-08
COP1	2.2397e-25	-0.765839	0.588111	0.744	0.858	8.19752e-21
BAX	3.99113e-09	-0.769907	0.586455	0.188	0.308	0.000146079
HACD2	3.08732e-07	-0.770357	0.586273	0.238	0.344	0.0112999
PDSS2	1.00276e-07	-0.77081	0.586088	0.216	0.33	0.00367021
WDR70	8.22562e-13	-0.771174	0.58594	0.382	0.537	3.01066e-08
SIVA1	1.34763e-08	-0.771532	0.585795	0.334	0.448	0.000493246
NARS2	1.17913e-06	-0.776655	0.583719	0.214	0.313	0.0431574
ZMYND8	1.93004e-08	-0.776828	0.583649	0.16	0.271	0.000706412
TLN1	3.51924e-17	-0.779057	0.582748	0.462	0.634	1.28808e-12
TGFBR3	3.05494e-19	-0.779169	0.582702	0.686	0.82	1.11814e-14
PRDX1	1.97078e-13	-0.782917	0.58119	0.471	0.603	7.21324e-09
ITGB1BP1	8.61664e-07	-0.785354	0.580209	0.154	0.251	0.0315377
VAV1	5.17307e-13	-0.78613	0.579897	0.459	0.605	1.8934e-08
UBL5	5.76072e-15	-0.786578	0.579717	0.48	0.616	2.10848e-10
YWHAQ	1.77973e-10	-0.786942	0.579571	0.494	0.594	6.51399e-06
AHI1	8.71739e-09	-0.791481	0.577751	0.449	0.561	0.000319065
PHACTR2	1.57352e-20	-0.795832	0.576011	0.773	0.831	5.75924e-16
POLR2L	4.80373e-11	-0.800479	0.574158	0.298	0.43	1.75821e-06
ITPR2	2.00448e-17	-0.801149	0.573892	0.423	0.614	7.33658e-13
CREB3L2	2.4231e-08	-0.801522	0.573744	0.309	0.421	0.000886879
EPC2	4.38087e-19	-0.802179	0.573482	0.597	0.732	1.60344e-14
SELENOS	9.65117e-14	-0.803195	0.573078	0.488	0.625	3.53242e-09
WAKMAR2	8.45792e-10	-0.803415	0.572991	0.2	0.328	3.09568e-05
USP32	2.25184e-12	-0.804525	0.572551	0.324	0.481	8.24197e-08
C7orf50	6.91288e-08	-0.805518	0.572156	0.161	0.264	0.00253018
PHF14	1.06164e-10	-0.805639	0.572109	0.25	0.39	3.8857e-06
RB1	8.10195e-16	-0.805924	0.571996	0.623	0.745	2.96539e-11
RBMS1	1.89068e-19	-0.808804	0.570855	0.716	0.816	6.92008e-15
SLF1	1.68567e-18	-0.808896	0.570819	0.324	0.537	6.16972e-14
GOLGB1	2.94203e-21	-0.809309	0.570655	0.747	0.854	1.07681e-16
RALGAPA2	4.20519e-13	-0.810148	0.570323	0.352	0.519	1.53914e-08
KLHL7	4.97337e-07	-0.810312	0.570258	0.201	0.306	0.018203
PPARA	3.91661e-08	-0.810489	0.570188	0.229	0.344	0.00143352
GLCE	9.47243e-07	-0.810872	0.570037	0.103	0.186	0.0346701
FAM83D	3.63389e-08	-0.812671	0.569327	0.137	0.239	0.00133004
NABP1	1.77655e-08	-0.812991	0.5692	0.39	0.499	0.000650235
CLCN3	2.08988e-08	-0.813568	0.568973	0.213	0.328	0.000764915
WDR7	1.87996e-14	-0.813651	0.56894	0.338	0.506	6.88083e-10
HMBOX1	1.49435e-13	-0.813831	0.568869	0.411	0.559	5.46949e-09
SLA	6.88151e-13	-0.815175	0.568339	0.373	0.523	2.5187e-08
PFKP	4.94441e-09	-0.815456	0.568229	0.401	0.523	0.00018097
ZNF302	5.18008e-07	-0.817163	0.567557	0.131	0.224	0.0189596
LCP1	4.2829e-19	-0.817186	0.567548	0.797	0.86	1.56758e-14
NDUFA11	2.40272e-11	-0.81735	0.567483	0.304	0.441	8.7942e-07
AC092683.1	6.95003e-07	-0.818504	0.56703	0.132	0.22	0.0254378
LPAR6	3.45538e-17	-0.819825	0.566511	0.376	0.585	1.2647e-12
ZBTB40	1.41626e-08	-0.820345	0.566306	0.189	0.306	0.000518366
GLRX5	2.66884e-09	-0.824015	0.564868	0.162	0.282	9.76821e-05
RTKN2	3.59066e-18	-0.824039	0.564859	0.243	0.446	1.31422e-13
LRP8	8.33257e-08	-0.825394	0.564328	0.06	0.135	0.0030498
GLO1	7.19976e-10	-0.825652	0.564227	0.357	0.481	2.63519e-05
LMNA	3.41712e-23	-0.829047	0.562901	0.626	0.789	1.2507e-18
SDAD1	6.00625e-11	-0.830628	0.562285	0.276	0.421	2.19835e-06
KLHDC4	9.43373e-07	-0.831688	0.561871	0.173	0.268	0.0345284
MAML2	8.2661e-15	-0.831849	0.561809	0.693	0.8	3.02547e-10
TIAM2	8.75427e-07	-0.832979	0.561369	0.187	0.286	0.0320415
POLE3	6.24389e-07	-0.833923	0.561002	0.235	0.335	0.0228533
MBOAT2	3.07495e-07	-0.833997	0.560973	0.034	0.091	0.0112546
LGALS1	6.24175e-36	-0.834739	0.560684	0.5	0.754	2.28454e-31
CDK2AP2	2.26345e-11	-0.836495	0.560002	0.454	0.55	8.28445e-07
DNAJC11	6.24988e-07	-0.836742	0.559907	0.115	0.2	0.0228752
CPNE3	1.29815e-12	-0.837452	0.559631	0.154	0.29	4.75136e-08
UBN2	1.31154e-10	-0.838311	0.559298	0.332	0.463	4.80037e-06
AC087286.2	4.55073e-10	-0.839927	0.558672	0.308	0.439	1.66561e-05
RHBDF2	4.12444e-07	-0.841372	0.558113	0.285	0.388	0.0150959
MAF	1.05004e-07	-0.843125	0.557435	0.417	0.501	0.00384324
PLIN3	8.33947e-07	-0.846167	0.556261	0.129	0.217	0.0305233
RIC8B	1.59954e-09	-0.846382	0.556178	0.141	0.257	5.85446e-05
INPP4B	1.54101e-11	-0.846659	0.556071	0.698	0.758	5.64024e-07
CDKAL1	2.85636e-14	-0.847383	0.555792	0.418	0.576	1.04546e-09
MB21D2	8.60361e-10	-0.849853	0.554841	0.387	0.508	3.14901e-05
BRMS1L	7.37738e-07	-0.849973	0.554795	0.138	0.231	0.027002
ACLY	1.36179e-07	-0.851536	0.554194	0.154	0.251	0.00498428
MARK4	9.85133e-09	-0.852179	0.553947	0.22	0.341	0.000360568
NCOR2	8.32662e-08	-0.852495	0.553826	0.366	0.472	0.00304762
SEC11C	6.46075e-14	-0.852623	0.553777	0.433	0.565	2.3647e-09
MPC1	2.20765e-10	-0.853616	0.553396	0.152	0.273	8.0802e-06
R3HDM1	7.36496e-12	-0.855375	0.552722	0.343	0.501	2.69565e-07
LPCAT3	1.33075e-13	-0.855939	0.552506	0.261	0.428	4.87069e-09
ZSWIM8	1.36523e-06	-0.856439	0.552314	0.21	0.304	0.0499687
PDCD6	2.88111e-13	-0.856483	0.552297	0.313	0.466	1.05451e-08
ARL13B	4.9522e-09	-0.857959	0.551733	0.185	0.302	0.000181255
SHQ1	6.86649e-10	-0.858294	0.551604	0.146	0.271	2.5132e-05
EXOC4	2.71815e-13	-0.86148	0.550388	0.282	0.437	9.9487e-09
ALCAM	7.14665e-08	-0.863465	0.549631	0.266	0.39	0.00261575
SMARCAL1	1.89666e-07	-0.863684	0.549547	0.076	0.155	0.00694196
LINC02320	3.31002e-07	-0.864536	0.549223	0.146	0.244	0.012115
RPGR	9.71623e-08	-0.864742	0.549145	0.18	0.288	0.00355624
PPP1R13B	1.30362e-11	-0.866806	0.548359	0.194	0.339	4.77139e-07
ADAM19	3.7693e-13	-0.868797	0.547603	0.342	0.499	1.3796e-08
ODF2	2.57367e-10	-0.87407	0.545606	0.186	0.31	9.41988e-06
SOD2	2.55035e-07	-0.875642	0.545011	0.296	0.162	0.00933454
PACSIN2	9.73981e-13	-0.876381	0.544732	0.323	0.481	3.56487e-08
TBC1D19	9.89657e-09	-0.87683	0.544563	0.189	0.306	0.000362224
GTDC1	4.06457e-17	-0.878514	0.543928	0.483	0.654	1.48767e-12
ASXL2	4.74055e-20	-0.879505	0.543554	0.538	0.723	1.73509e-15
STX11	5.61213e-12	-0.879529	0.543545	0.332	0.472	2.0541e-07
KIAA0556	2.84136e-08	-0.88097	0.543002	0.142	0.246	0.00103997
GPR137B	2.20689e-13	-0.88297	0.54225	0.346	0.497	8.07745e-09
FAM172A	6.93026e-21	-0.883223	0.542155	0.529	0.696	2.53654e-16
NDUFAF2	2.41866e-13	-0.884513	0.54167	0.27	0.437	8.85253e-09
PSAP	2.99905e-11	-0.886191	0.541041	0.259	0.399	1.09768e-06
SRGAP2C	1.06686e-09	-0.886334	0.540987	0.246	0.373	3.90482e-05
MBD5	1.0932e-16	-0.888277	0.540259	0.497	0.67	4.00122e-12
CFAP298	1.55908e-11	-0.889264	0.539889	0.171	0.306	5.7064e-07
FNBP1L	3.14803e-07	-0.890343	0.539486	0.174	0.273	0.0115221
PDHA1	2.87944e-07	-0.892609	0.538639	0.171	0.268	0.0105391
ARL15	2.39903e-15	-0.894265	0.538021	0.31	0.492	8.7807e-11
LINC00342	1.05165e-11	-0.894777	0.53783	0.256	0.404	3.84916e-07
BMP2K	2.40528e-07	-0.897327	0.53688	0.17	0.271	0.00880358
BDH1	2.1437e-07	-0.898859	0.536311	0.126	0.217	0.00784616
FARP2	1.4819e-12	-0.903794	0.534479	0.212	0.366	5.42389e-08
DIAPH2	1.12585e-07	-0.905004	0.534031	0.282	0.381	0.00412074
ARMC10	4.69721e-08	-0.907917	0.532954	0.129	0.228	0.00171923
ROCK2	2.78541e-10	-0.909325	0.532434	0.308	0.457	1.01949e-05
CROCC	5.2563e-08	-0.910362	0.532052	0.122	0.217	0.00192386
TNFSF10	1.09939e-11	-0.912024	0.531439	0.215	0.353	4.02388e-07
RAB11B	1.91607e-07	-0.913971	0.530722	0.133	0.222	0.007013
PIGL	2.44029e-07	-0.914856	0.530397	0.225	0.328	0.00893171
EIF2B3	2.51433e-08	-0.915518	0.530153	0.164	0.273	0.00092027
RSU1	8.20693e-11	-0.918449	0.529078	0.285	0.424	3.00382e-06
PTPN12	7.45153e-09	-0.920053	0.528489	0.172	0.29	0.000272733
CASK	6.78175e-26	-0.921376	0.528005	0.686	0.809	2.48219e-21
BTBD9	4.54603e-31	-0.92298	0.527419	0.656	0.836	1.66389e-26
POLD3	4.92528e-08	-0.9235	0.527228	0.106	0.197	0.0018027
FTO	5.86538e-21	-0.924063	0.527023	0.445	0.65	2.14679e-16
CSPP1	4.58049e-15	-0.924909	0.526714	0.343	0.517	1.6765e-10
MYO1D	2.84808e-17	-0.927796	0.525661	0.335	0.53	1.04242e-12
ID2	1.64645e-13	-0.927841	0.525645	0.424	0.59	6.02618e-09
SLC38A9	2.48637e-07	-0.927903	0.525622	0.142	0.237	0.00910037
FYCO1	2.38306e-10	-0.928691	0.525335	0.359	0.477	8.72223e-06
HSP90B1	4.88182e-23	-0.928809	0.525292	0.835	0.878	1.7868e-18
LEPROT	3.88777e-07	-0.928947	0.525241	0.088	0.166	0.0142296
GLIPR1	9.12476e-17	-0.929588	0.525008	0.537	0.678	3.33975e-12
NEO1	1.30835e-12	-0.930802	0.524567	0.19	0.339	4.78868e-08
COA4	4.44595e-07	-0.934407	0.523258	0.14	0.228	0.0162726
ERO1B	5.11723e-18	-0.934819	0.523108	0.565	0.721	1.87296e-13
COG6	1.48813e-08	-0.935339	0.522919	0.278	0.399	0.000544671
RPTOR	2.13474e-17	-0.93594	0.522702	0.295	0.486	7.81335e-13
WIPI1	3.54479e-08	-0.937353	0.52219	0.153	0.259	0.00129743
FOSB	5.76745e-07	-0.938297	0.521849	0.372	0.468	0.0211095
ZC3H4	4.00573e-07	-0.942852	0.520203	0.077	0.153	0.0146614
TIAM1	8.71765e-24	-0.942983	0.520156	0.559	0.749	3.19075e-19
ERICH1	1.06635e-09	-0.943396	0.520007	0.219	0.339	3.90295e-05
GOLGA3	5.1306e-13	-0.944832	0.51949	0.251	0.401	1.87785e-08
NME7	7.717e-17	-0.945987	0.519074	0.298	0.49	2.8245e-12
SMYD3	7.45706e-22	-0.947666	0.518471	0.451	0.656	2.72936e-17
RER1	4.60501e-13	-0.950845	0.517329	0.215	0.364	1.68548e-08
PHB	5.90385e-09	-0.951265	0.517179	0.125	0.228	0.000216087
MAP2K5	1.33895e-08	-0.953694	0.516309	0.212	0.333	0.000490068
TASOR	3.86463e-11	-0.955267	0.515746	0.233	0.373	1.41449e-06
TOMM40	5.40511e-07	-0.955602	0.515626	0.127	0.213	0.0197832
PRDX5	1.82114e-09	-0.957462	0.514962	0.187	0.306	6.66555e-05
DHRS7	4.7501e-11	-0.958303	0.514662	0.373	0.494	1.73858e-06
MFSD10	4.16503e-07	-0.960229	0.513975	0.179	0.275	0.0152444
ARHGAP35	5.03161e-21	-0.960619	0.513836	0.345	0.572	1.84162e-16
RNF130	2.40199e-10	-0.960631	0.513832	0.209	0.339	8.79153e-06
SLC25A24	1.98883e-12	-0.961155	0.513646	0.172	0.319	7.27932e-08
ATP5MC1	8.35815e-07	-0.963824	0.512696	0.122	0.208	0.0305917
CEP104	2.47261e-08	-0.96725	0.51148	0.19	0.302	0.000905
CHD9	5.73062e-12	-0.968149	0.511162	0.328	0.481	2.09747e-07
CYBA	2.72348e-25	-0.968944	0.51088	0.615	0.756	9.96821e-21
ALMS1	8.34709e-19	-0.969478	0.510691	0.315	0.514	3.05512e-14
AHCYL2	3.93582e-18	-0.970286	0.510405	0.292	0.49	1.44055e-13
SIPA1L3	8.55919e-18	-0.971255	0.510062	0.237	0.435	3.13275e-13
CSGALNACT1	5.19142e-28	-0.973479	0.509277	0.617	0.78	1.90011e-23
RAB4B	4.37499e-07	-0.973659	0.509213	0.13	0.22	0.0160129
SDF2L1	5.8875e-13	-0.974149	0.50904	0.3	0.448	2.15488e-08
BCAR3	1.16721e-09	-0.974314	0.508982	0.103	0.206	4.2721e-05
TYW1B	1.20839e-17	-0.97569	0.508497	0.276	0.47	4.42284e-13
C11orf49	2.10804e-09	-0.97573	0.508482	0.17	0.288	7.71563e-05
STXBP4	4.30356e-10	-0.976472	0.508221	0.138	0.255	1.57515e-05
UGP2	1.80634e-11	-0.977728	0.507779	0.497	0.599	6.61138e-07
MLEC	5.85449e-18	-0.982003	0.506276	0.42	0.576	2.1428e-13
ACTN4	7.00411e-31	-0.983568	0.505727	0.521	0.752	2.56357e-26
CAPRIN2	1.35599e-06	-0.984344	0.505455	0.061	0.126	0.0496306
CD109	3.7863e-09	-0.990511	0.503299	0.119	0.226	0.000138582
NDUFB7	7.27034e-11	-0.996656	0.50116	0.156	0.277	2.66102e-06
VKORC1L1	1.25631e-12	-0.998694	0.500453	0.142	0.279	4.59822e-08
PCNX1	4.46221e-31	-0.999758	0.500084	0.913	0.949	1.63321e-26
PRKCZ	5.48584e-13	-1.00065	0.499773	0.08	0.193	2.00787e-08
ZNF407	8.09196e-09	-1.00385	0.498668	0.267	0.384	0.000296174
SIMC1	3.36975e-11	-1.00514	0.498223	0.196	0.33	1.23336e-06
TRAPPC9	3.68502e-23	-1.00536	0.498147	0.44	0.656	1.34875e-18
TBC1D5	3.43643e-17	-1.00688	0.497622	0.378	0.552	1.25777e-12
DTNBP1	8.48666e-11	-1.00845	0.497079	0.177	0.306	3.1062e-06
AC005261.1	9.32493e-07	-1.01064	0.496327	0.208	0.302	0.0341302
ACACB	1.32206e-07	-1.01521	0.494756	0.068	0.144	0.00483887
ADCY3	4.95548e-08	-1.01606	0.494466	0.066	0.144	0.00181376
ACVR2A	4.46001e-24	-1.01658	0.494288	0.459	0.67	1.63241e-19
MYO19	1.64293e-08	-1.01712	0.4941	0.124	0.222	0.000601329
KLRK1	1.23903e-09	-1.01916	0.493402	0.04	0.113	4.53499e-05
WDPCP	2.43817e-08	-1.01942	0.493315	0.256	0.368	0.000892396
AP2S1	1.22702e-09	-1.02088	0.492816	0.206	0.328	4.49101e-05
KRTCAP2	2.78677e-17	-1.02108	0.492747	0.394	0.561	1.01999e-12
FAF1	1.36169e-37	-1.02132	0.492667	0.566	0.82	4.98393e-33
GCLM	5.66104e-13	-1.0225	0.492264	0.33	0.477	2.072e-08
GLRX	2.18937e-09	-1.02277	0.492172	0.248	0.37	8.01331e-05
APLP2	5.42474e-15	-1.02407	0.491727	0.297	0.461	1.98551e-10
SCAI	1.73603e-12	-1.02725	0.490644	0.192	0.337	6.35406e-08
SSH1	1.25516e-11	-1.02793	0.490414	0.321	0.461	4.59402e-07
EVA1C	3.90014e-19	-1.02816	0.490336	0.262	0.463	1.42749e-14
MPP6	2.85419e-21	-1.02879	0.490119	0.284	0.51	1.04466e-16
DIS3L2	1.4796e-11	-1.03495	0.488033	0.219	0.364	5.4155e-07
RNH1	1.43047e-12	-1.035	0.488014	0.286	0.43	5.23567e-08
REXO2	1.72992e-11	-1.03504	0.488002	0.215	0.355	6.33169e-07
AL359636.2	1.41193e-10	-1.03511	0.487977	0.117	0.231	5.16779e-06
NRIP3	1.0942e-07	-1.03523	0.487938	0.084	0.166	0.0040049
GOLGA2	1.67634e-11	-1.03559	0.487815	0.272	0.412	6.13558e-07
DGLUCY	2.83624e-13	-1.03622	0.487602	0.202	0.35	1.03809e-08
CEP152	4.20161e-10	-1.03682	0.4874	0.1	0.206	1.53783e-05
BCL7C	2.92485e-07	-1.03972	0.486422	0.154	0.248	0.0107052
PDCL	7.94347e-11	-1.04013	0.486285	0.216	0.341	2.90739e-06
EXOC3	2.73351e-13	-1.04456	0.484791	0.255	0.399	1.00049e-08
ATRN	9.02051e-12	-1.04741	0.483835	0.179	0.317	3.3016e-07
D2HGDH	7.75376e-13	-1.04925	0.483218	0.213	0.361	2.83796e-08
TPST2	1.23205e-06	-1.05039	0.482838	0.135	0.222	0.0450944
HEATR5A	2.72634e-08	-1.05136	0.482514	0.187	0.295	0.000997868
TMEM147	7.08123e-12	-1.05432	0.481526	0.151	0.279	2.5918e-07
C1orf159	2.1926e-07	-1.05535	0.481181	0.101	0.186	0.00802515
SLC1A5	1.84047e-07	-1.05821	0.480229	0.137	0.228	0.0067363
C1orf162	9.79927e-07	-1.06162	0.479093	0.165	0.253	0.0358663
EBNA1BP2	7.01822e-07	-1.063	0.478636	0.07	0.14	0.0256874
FLOT1	1.32097e-08	-1.06426	0.478217	0.12	0.22	0.00048349
SRM	5.51728e-09	-1.06625	0.47756	0.139	0.244	0.000201938
BCAS3	2.71476e-14	-1.06669	0.477414	0.28	0.441	9.93631e-10
LAMTOR2	4.83031e-09	-1.06755	0.47713	0.125	0.228	0.000176794
DSE	7.99923e-15	-1.0679	0.477014	0.221	0.381	2.9278e-10
FBXW8	2.60571e-07	-1.07358	0.475137	0.085	0.164	0.00953716
SLC38A10	9.86191e-12	-1.07682	0.474074	0.166	0.297	3.60956e-07
PSTPIP2	1.21819e-08	-1.0771	0.473981	0.083	0.171	0.000445869
ABLIM2	3.4586e-07	-1.07737	0.473893	0.09	0.171	0.0126588
CCDC18	2.30089e-08	-1.0779	0.473717	0.152	0.257	0.000842148
ERC1	1.71944e-36	-1.07809	0.473655	0.565	0.789	6.29331e-32
LLGL2	6.6725e-11	-1.07899	0.473359	0.11	0.224	2.4422e-06
STK11IP	6.80105e-07	-1.07928	0.473266	0.036	0.091	0.0248925
SLC66A2	2.34333e-13	-1.08051	0.47286	0.231	0.377	8.57683e-09
PATJ	4.03976e-25	-1.08173	0.472461	0.449	0.641	1.47859e-20
TVP23C	2.26395e-12	-1.0836	0.471849	0.325	0.468	8.28627e-08
AMZ2	2.26413e-07	-1.08591	0.471095	0.114	0.2	0.00828694
ABL1	7.16121e-15	-1.08605	0.471049	0.238	0.406	2.62107e-10
TMEM160	5.7239e-13	-1.09026	0.469678	0.153	0.29	2.09501e-08
HSPB11	2.8741e-12	-1.09485	0.468186	0.185	0.326	1.05195e-07
FER	7.3202e-22	-1.09506	0.468116	0.359	0.57	2.67927e-17
C20orf194	3.4086e-18	-1.0961	0.467778	0.178	0.364	1.24758e-13
F11R	9.99998e-08	-1.09814	0.467118	0.094	0.18	0.00366009
CTH	7.21741e-07	-1.10462	0.465025	0.105	0.186	0.0264164
ZSWIM5	8.56484e-07	-1.1049	0.464936	0.093	0.171	0.0313482
GMPPB	1.69443e-08	-1.1051	0.464871	0.108	0.2	0.000620177
GALNT1	2.17289e-13	-1.11177	0.462726	0.22	0.377	7.95301e-09
ANKRD6	9.33862e-07	-1.11396	0.462024	0.073	0.144	0.0341803
CARMIL1	8.10181e-07	-1.11739	0.460928	0.055	0.12	0.0296534
MYBBP1A	3.35278e-08	-1.11966	0.460201	0.076	0.157	0.00122715
WDR46	2.53669e-07	-1.12393	0.458843	0.105	0.188	0.00928455
IL2RB	9.37725e-23	-1.12589	0.458221	0.361	0.563	3.43217e-18
OSBPL3	9.27434e-21	-1.12629	0.458093	0.465	0.641	3.3945e-16
ZMAT3	3.31202e-08	-1.12631	0.458085	0.121	0.217	0.00121223
MROH1	1.06564e-18	-1.12666	0.457975	0.189	0.37	3.90033e-14
AC068587.4	8.62848e-16	-1.13055	0.456741	0.281	0.448	3.15811e-11
TESK2	1.86968e-16	-1.1313	0.456503	0.196	0.368	6.8432e-12
UPF3A	5.09162e-14	-1.13158	0.456417	0.192	0.344	1.86359e-09
TBCD	1.44237e-16	-1.13244	0.456143	0.238	0.408	5.2792e-12
METRNL	9.81263e-23	-1.13792	0.454415	0.28	0.499	3.59152e-18
METTL26	2.95292e-08	-1.13795	0.454405	0.135	0.233	0.0010808
ZNF432	1.97901e-08	-1.14074	0.453527	0.159	0.257	0.000724338
MYO1G	1.74173e-14	-1.14103	0.453437	0.25	0.406	6.37489e-10
EDARADD	8.43714e-20	-1.14198	0.453139	0.198	0.392	3.08808e-15
UBASH3B	1.4019e-12	-1.14301	0.452815	0.174	0.315	5.13108e-08
FARS2	9.29813e-16	-1.14327	0.452732	0.144	0.297	3.40321e-11
PHTF2	2.78842e-22	-1.14367	0.452606	0.594	0.736	1.02059e-17
VPS50	7.98654e-08	-1.14435	0.452392	0.191	0.299	0.00292315
KDSR	9.39293e-26	-1.14847	0.451104	0.384	0.601	3.43791e-21
RBFA	9.56601e-07	-1.15019	0.450566	0.077	0.149	0.0350125
FBXL17	5.96735e-17	-1.15211	0.449968	0.294	0.47	2.18411e-12
EHBP1	1.19006e-14	-1.1573	0.44835	0.196	0.35	4.35575e-10
JAML	4.35221e-18	-1.15763	0.448247	0.348	0.532	1.59295e-13
CENPB	1.89111e-07	-1.1599	0.447543	0.077	0.153	0.00692166
ARFIP1	4.73019e-14	-1.16138	0.447086	0.15	0.297	1.7313e-09
CLPB	1.50872e-07	-1.16268	0.446683	0.106	0.193	0.00552205
GALNT2	3.7425e-15	-1.1646	0.446089	0.193	0.348	1.36979e-10
RNASEH2C	1.99009e-07	-1.16493	0.445987	0.199	0.293	0.00728394
CST7	1.64085e-09	-1.16496	0.445977	0.124	0.233	6.00568e-05
NOTCH1	3.1327e-07	-1.16938	0.444613	0.12	0.204	0.011466
NEK1	6.90329e-20	-1.17171	0.443896	0.355	0.548	2.52667e-15
RRBP1	3.22316e-24	-1.172	0.443805	0.324	0.539	1.17971e-19
LINC01871	1.1436e-15	-1.17382	0.443246	0.166	0.328	4.18569e-11
EPB41L5	9.56638e-09	-1.17438	0.443073	0.087	0.177	0.000350139
KCNQ1OT1	3.33088e-08	-1.17563	0.442689	0.087	0.173	0.00121913
AC015923.1	7.90369e-07	-1.1771	0.442239	0.08	0.153	0.0289283
FKBP14	3.08578e-07	-1.17883	0.441708	0.077	0.153	0.0112943
TRUB2	6.02015e-07	-1.17901	0.441653	0.069	0.14	0.0220343
CEP162	2.5391e-07	-1.17925	0.44158	0.056	0.124	0.00929336
C4orf48	1.75686e-09	-1.18377	0.440199	0.143	0.251	6.43027e-05
STAU2	1.4418e-17	-1.1846	0.439947	0.228	0.412	5.27713e-13
PRDM1	5.17052e-19	-1.185	0.439823	0.393	0.57	1.89246e-14
TWSG1	3.98193e-13	-1.18732	0.439119	0.12	0.251	1.45743e-08
DYNLL1	4.12488e-22	-1.18851	0.438756	0.379	0.554	1.50975e-17
PHLDA1	2.46226e-14	-1.18999	0.438306	0.247	0.404	9.01213e-10
SLC1A4	8.51736e-13	-1.19094	0.438018	0.236	0.388	3.11744e-08
SLC25A43	6.99226e-08	-1.19152	0.437841	0.039	0.102	0.00255924
XYLT1	4.20698e-15	-1.19465	0.436892	0.394	0.55	1.5398e-10
C2orf66	1.03341e-06	-1.19511	0.436752	0.032	0.084	0.0378238
CYHR1	7.53611e-09	-1.19514	0.436745	0.081	0.169	0.000275829
MAGI3	2.02508e-11	-1.19555	0.436621	0.161	0.293	7.412e-07
PRNP	2.5679e-23	-1.19765	0.435984	0.473	0.654	9.39877e-19
TPRG1	6.72432e-20	-1.19873	0.435658	0.13	0.31	2.46117e-15
PRR5L	2.38086e-13	-1.2023	0.434581	0.132	0.268	8.7142e-09
EPN2	1.33797e-09	-1.20294	0.434389	0.116	0.22	4.89711e-05
LPP	2.09248e-29	-1.20296	0.434383	0.463	0.678	7.65869e-25
ZSWIM4	4.99334e-09	-1.20667	0.433267	0.058	0.137	0.000182761
CTIF	7.10939e-07	-1.20696	0.433181	0.083	0.16	0.0260211
C11orf80	2.19095e-12	-1.20955	0.432402	0.126	0.253	8.01911e-08
CASS4	8.57036e-09	-1.21003	0.43226	0.099	0.193	0.000313684
TMEM241	4.86815e-07	-1.2106	0.43209	0.025	0.073	0.0178179
CFAP44	2.03142e-07	-1.21172	0.431754	0.091	0.171	0.00743519
SNTB2	5.36916e-09	-1.21188	0.431705	0.086	0.177	0.000196517
CHPF	7.52946e-08	-1.21303	0.431361	0.095	0.18	0.00275586
DDX10	2.33664e-26	-1.21513	0.430733	0.225	0.461	8.55235e-22
ADAM22	1.04121e-07	-1.2173	0.430085	0.055	0.124	0.00381094
RPS6KA5	5.72842e-49	-1.21813	0.429838	0.665	0.867	2.09666e-44
KIF16B	3.96298e-11	-1.21886	0.429621	0.136	0.257	1.45049e-06
SCAPER	7.91991e-24	-1.21968	0.429377	0.32	0.532	2.89876e-19
MAST2	5.76039e-13	-1.22169	0.42878	0.156	0.293	2.10836e-08
GTPBP2	1.23902e-06	-1.22244	0.428557	0.082	0.155	0.0453495
LINC00662	2.98333e-12	-1.22266	0.428493	0.115	0.237	1.09193e-07
TRIP10	1.00425e-07	-1.22353	0.428234	0.085	0.166	0.00367567
ERI3	2.16949e-09	-1.22448	0.427952	0.07	0.157	7.94056e-05
SELENOM	1.02265e-14	-1.22722	0.427139	0.234	0.392	3.743e-10
TTC27	4.48002e-16	-1.22728	0.427122	0.17	0.337	1.63973e-11
MCC	1.68787e-09	-1.22769	0.427	0.091	0.186	6.17779e-05
SPATS2L	5.74582e-17	-1.22773	0.426989	0.143	0.306	2.10303e-12
BTD	2.19255e-20	-1.22867	0.42671	0.253	0.448	8.02494e-16
IKZF3	3.03199e-53	-1.2316	0.425844	0.7	0.882	1.10974e-48
LAX1	8.02785e-08	-1.23178	0.425793	0.165	0.264	0.00293827
KIAA1328	9.35324e-11	-1.23481	0.424897	0.154	0.275	3.42338e-06
RPS6KC1	7.06026e-27	-1.23664	0.42436	0.322	0.568	2.58413e-22
AAMDC	7.5601e-09	-1.24044	0.423243	0.132	0.233	0.000276707
CATSPERB	1.45219e-07	-1.24164	0.422892	0.168	0.264	0.00531516
ZNF257	3.5083e-08	-1.24399	0.422204	0.052	0.124	0.00128407
SRGAP2	3.99254e-17	-1.24588	0.421651	0.189	0.364	1.46131e-12
MANF	7.53897e-20	-1.24647	0.421477	0.376	0.545	2.75934e-15
WDR27	2.37677e-07	-1.24742	0.421199	0.094	0.175	0.00869921
PRPF40B	3.13379e-13	-1.24755	0.421163	0.124	0.257	1.147e-08
ST7	1.07561e-08	-1.25346	0.41944	0.093	0.184	0.000393685
SIPA1L1	4.17173e-39	-1.25348	0.419436	0.654	0.836	1.5269e-34
GMDS	1.70758e-27	-1.25432	0.419191	0.282	0.528	6.24993e-23
EAF2	1.75819e-11	-1.25452	0.419134	0.106	0.222	6.43513e-07
TRIM69	6.00041e-07	-1.25742	0.418291	0.126	0.211	0.0219621
WWC2	2.5744e-08	-1.2651	0.416071	0.059	0.135	0.000942257
CENPL	1.38931e-07	-1.2729	0.413827	0.064	0.135	0.00508501
ETS2	6.34224e-13	-1.27472	0.413306	0.123	0.251	2.32132e-08
PPP1R10	1.38359e-33	-1.27553	0.413073	0.327	0.585	5.06409e-29
AC018462.1	5.02824e-09	-1.27666	0.41275	0.052	0.129	0.000184039
FAM102B	7.60581e-40	-1.27811	0.412334	0.532	0.756	2.7838e-35
FAM160A1	1.07947e-17	-1.27823	0.412302	0.147	0.317	3.95098e-13
ARHGEF12	6.49234e-10	-1.28342	0.410819	0.096	0.197	2.37626e-05
SND1-IT1	6.3754e-08	-1.28469	0.410458	0.072	0.149	0.00233346
DUSP4	5.94744e-32	-1.28927	0.409159	0.26	0.528	2.17682e-27
SLF2	9.77265e-14	-1.29421	0.407759	0.147	0.288	3.57689e-09
MTSS1	2.01066e-13	-1.29862	0.406516	0.148	0.288	7.3592e-09
EEPD1	2.87064e-07	-1.29919	0.406354	0.083	0.16	0.0105068
CRTAP	4.87855e-08	-1.30002	0.406121	0.126	0.222	0.0017856
MICAL2	1.02442e-10	-1.3022	0.405508	0.078	0.177	3.74947e-06
RGS12	6.25932e-09	-1.30242	0.405446	0.074	0.16	0.000229097
TTLL5	3.76594e-29	-1.30319	0.405229	0.213	0.463	1.37837e-24
MAN2B2	6.34967e-09	-1.30469	0.404808	0.084	0.173	0.000232404
UGDH	5.09245e-08	-1.30489	0.404752	0.055	0.126	0.00186389
WDR19	8.91911e-12	-1.30599	0.404444	0.129	0.253	3.26448e-07
SNX24	1.48759e-07	-1.30653	0.404292	0.104	0.191	0.00544474
ANK3	1.54767e-22	-1.30806	0.403863	0.729	0.778	5.66463e-18
TRAF3IP1	2.34549e-09	-1.3165	0.401508	0.068	0.155	8.58474e-05
CDC42BPB	1.7942e-22	-1.31663	0.401472	0.164	0.366	6.56696e-18
FAIM	1.89612e-09	-1.31778	0.401153	0.043	0.115	6.94e-05
MYO9A	2.36984e-33	-1.3197	0.400618	0.348	0.614	8.67386e-29
HECTD2	1.11494e-08	-1.31999	0.400537	0.058	0.135	0.000408081
AC011092.2	2.36845e-07	-1.32358	0.399541	0.047	0.111	0.00866875
LINC00299	2.51368e-09	-1.32381	0.39948	0.058	0.14	9.20031e-05
IZUMO4	1.69266e-08	-1.32415	0.399384	0.051	0.122	0.00061953
CPEB3	2.53957e-23	-1.32739	0.398489	0.216	0.435	9.29507e-19
TMCO4	1.18214e-07	-1.3287	0.398128	0.086	0.166	0.00432677
ZNF677	1.34879e-06	-1.33285	0.396983	0.036	0.089	0.0493671
IMMP2L	1.22238e-12	-1.33415	0.396626	0.264	0.41	4.47404e-08
TESC	1.73973e-08	-1.33487	0.396427	0.056	0.131	0.00063676
MLF1	2.75611e-13	-1.33571	0.396196	0.144	0.279	1.00876e-08
TP53I11	1.00139e-12	-1.3387	0.395378	0.045	0.135	3.66517e-08
TMEM200A	4.01208e-12	-1.3388	0.395349	0.028	0.102	1.46846e-07
TSPAN31	2.65938e-08	-1.34007	0.395	0.077	0.16	0.000973358
NUDCD1	6.9889e-10	-1.34164	0.394571	0.107	0.208	2.55801e-05
WIZ	3.27609e-07	-1.34182	0.394524	0.028	0.078	0.0119908
ZFYVE28	6.04915e-46	-1.34572	0.393458	0.451	0.747	2.21405e-41
TYMP	8.51431e-23	-1.34964	0.392389	0.236	0.437	3.11632e-18
ABCC4	1.05299e-14	-1.35461	0.391041	0.072	0.188	3.85406e-10
MAMLD1	9.06e-15	-1.35715	0.390354	0.129	0.273	3.31605e-10
CAMSAP2	3.05425e-18	-1.36276	0.388837	0.124	0.288	1.11789e-13
ABR	6.3436e-25	-1.36582	0.388014	0.242	0.468	2.32182e-20
RIN3	3.03883e-14	-1.36783	0.387473	0.088	0.211	1.11224e-09
XRCC4	2.23505e-07	-1.36954	0.387014	0.05	0.115	0.00818052
SLC9A9	2.15589e-15	-1.37347	0.385963	0.113	0.253	7.89076e-11
CYFIP1	6.8228e-10	-1.37888	0.384517	0.075	0.166	2.49721e-05
DOCK7	3.96998e-12	-1.38369	0.383237	0.081	0.188	1.45305e-07
FES	3.34581e-09	-1.38378	0.383214	0.062	0.144	0.00012246
RHOC	1.96645e-11	-1.38467	0.382977	0.066	0.162	7.19741e-07
MT1X	4.85865e-13	-1.38538	0.382789	0.112	0.242	1.77831e-08
MSANTD3	2.70938e-09	-1.38614	0.382587	0.064	0.146	9.91662e-05
ASTL	2.04206e-08	-1.39082	0.381349	0.045	0.113	0.000747413
GAB3	1.97046e-11	-1.39512	0.380214	0.086	0.191	7.21207e-07
LINC01588	7.50534e-19	-1.39522	0.380187	0.205	0.388	2.74703e-14
AC022872.1	8.91883e-07	-1.39984	0.37897	0.044	0.102	0.0326438
SLC27A1	8.82143e-07	-1.40371	0.377957	0.048	0.109	0.0322873
SLC25A29	2.18509e-08	-1.4063	0.377278	0.061	0.137	0.000799765
HMG20B	5.03323e-10	-1.40795	0.376846	0.076	0.169	1.84221e-05
NIBAN2	1.42066e-07	-1.40905	0.37656	0.025	0.075	0.00519975
TCF7L2	1.36158e-19	-1.40942	0.376464	0.109	0.273	4.98353e-15
RAB40B	1.35531e-06	-1.41187	0.375823	0.011	0.044	0.0496056
CRELD2	1.14617e-11	-1.41423	0.375209	0.143	0.264	4.19511e-07
NUGGC	2.3155e-10	-1.41514	0.374973	0.066	0.157	8.47496e-06
IL32	2.28137e-41	-1.42194	0.373211	0.593	0.769	8.35003e-37
ANKRD28	1.39181e-39	-1.42298	0.372941	0.527	0.752	5.09415e-35
LRP11	2.81654e-07	-1.42452	0.372543	0.032	0.086	0.0103088
ECHS1	4.16303e-11	-1.43091	0.370896	0.077	0.175	1.52371e-06
IKZF4	3.85982e-07	-1.43118	0.370827	0.038	0.095	0.0141273
TRERF1	2.01394e-33	-1.43428	0.370032	0.269	0.532	7.37123e-29
MXRA7	3.60094e-09	-1.43737	0.369239	0.113	0.211	0.000131798
STX8	5.5608e-19	-1.43842	0.368971	0.199	0.377	2.03531e-14
PLEKHA5	1.08937e-28	-1.44585	0.367076	0.164	0.397	3.98721e-24
AC068481.1	3.24118e-07	-1.44786	0.366565	0.03	0.082	0.011863
TDRKH	1.57316e-07	-1.45258	0.365368	0.06	0.131	0.00575793
HIP1	9.33729e-09	-1.45454	0.364872	0.101	0.193	0.000341754
DARS2	9.41815e-11	-1.45603	0.364496	0.059	0.149	3.44714e-06
ULK4	2.2266e-18	-1.46209	0.362967	0.133	0.293	8.14957e-14
GALNT6	6.28836e-12	-1.46285	0.362777	0.116	0.235	2.3016e-07
SPINT2	1.28795e-14	-1.4647	0.362311	0.117	0.251	4.71404e-10
CHKA	1.50989e-09	-1.46529	0.362163	0.058	0.14	5.52634e-05
MAML3	1.35425e-13	-1.4664	0.361883	0.255	0.397	4.95671e-09
C15orf41	1.74614e-12	-1.46821	0.36143	0.059	0.157	6.39103e-08
CUBN	1.01296e-10	-1.46877	0.361291	0.071	0.164	3.70755e-06
NPHP4	1.5169e-15	-1.47368	0.360062	0.126	0.273	5.552e-11
RNF144A	3.54997e-20	-1.47547	0.359617	0.27	0.455	1.29932e-15
EVC2	7.92047e-09	-1.47714	0.359199	0.04	0.106	0.000289897
ZNRF1	3.53223e-43	-1.48119	0.358194	0.336	0.634	1.29283e-38
MVB12B	1.2045e-22	-1.48339	0.357647	0.119	0.302	4.4086e-18
LRP6	5.78003e-07	-1.4858	0.35705	0.036	0.091	0.0211555
LINC02245	2.35979e-13	-1.48598	0.357006	0.126	0.255	8.63706e-09
SCFD2	2.19593e-16	-1.4863	0.356926	0.091	0.226	8.03732e-12
AVIL	4.47538e-11	-1.48747	0.356637	0.052	0.14	1.63804e-06
SPATA5	2.98575e-14	-1.48758	0.356609	0.159	0.302	1.09281e-09
B3GNTL1	1.43417e-20	-1.49184	0.35556	0.148	0.328	5.2492e-16
MMP25-AS1	3.90022e-15	-1.50196	0.353074	0.086	0.213	1.42752e-10
STMN1	4.13199e-21	-1.50635	0.352001	0.128	0.304	1.51235e-16
TRIM3	2.56156e-07	-1.50969	0.351187	0.024	0.073	0.00937555
BBS9	1.17723e-29	-1.51242	0.350524	0.162	0.397	4.30879e-25
TMEM205	7.04846e-08	-1.51318	0.350338	0.04	0.102	0.00257981
CHCHD6	3.53388e-12	-1.51837	0.34908	0.067	0.169	1.29344e-07
RALGPS1	3.34718e-19	-1.51883	0.348969	0.093	0.246	1.2251e-14
ISOC2	6.55384e-08	-1.52509	0.347457	0.021	0.069	0.00239877
AK9	8.2316e-10	-1.52529	0.34741	0.055	0.135	3.01285e-05
IGFLR1	5.0082e-20	-1.53468	0.345157	0.128	0.293	1.83305e-15
FBXO32	6.97721e-16	-1.53482	0.345123	0.271	0.435	2.55373e-11
CRIM1	5.52126e-30	-1.53976	0.343943	0.173	0.415	2.02084e-25
MFHAS1	3.35099e-62	-1.5409	0.343671	0.547	0.829	1.2265e-57
ANKS3	7.82366e-14	-1.54627	0.342393	0.066	0.175	2.86354e-09
ANO10	1.02678e-18	-1.5475	0.342103	0.129	0.293	3.75813e-14
KCNQ1	3.14796e-08	-1.5483	0.341912	0.064	0.14	0.00115218
PPP2R2B	7.67851e-10	-1.55239	0.340944	0.04	0.113	2.81041e-05
CENPX	5.13069e-17	-1.56131	0.338843	0.073	0.202	1.87788e-12
ITGA3	3.0156e-10	-1.56777	0.337329	0.037	0.109	1.10374e-05
GNG7	9.62702e-08	-1.56914	0.33701	0.031	0.086	0.00352359
LINC00892	9.8803e-12	-1.57287	0.33614	0.033	0.109	3.61629e-07
PDE4A	5.17003e-40	-1.57297	0.336116	0.237	0.53	1.89228e-35
PLB1	6.02746e-08	-1.57303	0.336102	0.036	0.095	0.00220611
MCAM	3.94108e-08	-1.57477	0.335698	0.042	0.106	0.00144247
SCPEP1	6.36795e-07	-1.57492	0.335662	0.065	0.133	0.0233073
TSPAN9	1.01622e-09	-1.57595	0.335422	0.016	0.067	3.71946e-05
SQLE	8.10655e-10	-1.57755	0.335051	0.058	0.14	2.96708e-05
GALNT8	4.95234e-08	-1.57972	0.334547	0.02	0.069	0.0018126
SFMBT2	7.61816e-52	-1.58421	0.333508	0.423	0.732	2.78832e-47
JMJD8	1.49993e-07	-1.58422	0.333506	0.032	0.086	0.0054899
RCBTB2	2.58314e-24	-1.5855	0.333209	0.144	0.341	9.45454e-20
CDRT4	1.44994e-20	-1.58711	0.332838	0.129	0.302	5.30693e-16
NFIL3	7.43335e-21	-1.5879	0.332655	0.135	0.308	2.72068e-16
GPR68	1.56069e-20	-1.59101	0.331938	0.141	0.315	5.7123e-16
LATS2	2.25226e-14	-1.59214	0.33168	0.104	0.235	8.24351e-10
SLC22A15	1.2333e-08	-1.59508	0.331004	0.012	0.053	0.000451401
ZDHHC11	3.27129e-12	-1.59874	0.330165	0.066	0.166	1.19733e-07
ZDHHC14	9.56401e-18	-1.60023	0.329824	0.068	0.197	3.50052e-13
AC007220.1	8.98091e-07	-1.60576	0.328563	0.023	0.069	0.032871
TCAF1	1.62698e-15	-1.60767	0.328128	0.075	0.197	5.95491e-11
TMEM173	7.3334e-20	-1.60786	0.328084	0.131	0.297	2.6841e-15
PHTF1	3.99748e-22	-1.61121	0.327324	0.164	0.357	1.46312e-17
CD226	6.95769e-31	-1.6163	0.326171	0.287	0.53	2.54658e-26
SLCO4A1	2.59154e-09	-1.61844	0.325688	0.041	0.111	9.48529e-05
CD63	2.40343e-42	-1.61924	0.325508	0.266	0.554	8.79679e-38
TSPAN17	1.58925e-07	-1.62166	0.324962	0.03	0.084	0.00581681
SNTB1	3.55974e-09	-1.62314	0.324628	0.066	0.149	0.00013029
LRP12	1.90449e-07	-1.63696	0.321532	0.033	0.089	0.00697063
GPR55	5.14838e-08	-1.63958	0.320949	0.039	0.102	0.00188436
SLC25A4	1.43112e-12	-1.65569	0.317386	0.054	0.149	5.23804e-08
DNAJC6	1.32757e-08	-1.65615	0.317284	0.059	0.135	0.000485905
AL121839.2	2.52599e-09	-1.6594	0.316572	0.064	0.146	9.24539e-05
MTUS1	6.78297e-09	-1.66221	0.315955	0.034	0.098	0.000248263
PRF1	5.36475e-11	-1.66264	0.315861	0.028	0.095	1.96355e-06
PCCA	6.43852e-24	-1.66482	0.315384	0.073	0.233	2.35656e-19
PPM1L	4.15372e-14	-1.66502	0.315339	0.068	0.18	1.5203e-09
TG	7.33427e-12	-1.66632	0.315057	0.102	0.213	2.68442e-07
ANKRD9	5.67169e-14	-1.66692	0.314924	0.077	0.191	2.0759e-09
TMEM117	3.13585e-07	-1.67541	0.313076	0.061	0.129	0.0114775
RXRA	7.83835e-23	-1.67584	0.312984	0.067	0.215	2.86892e-18
SPIRE1	8.85653e-25	-1.67904	0.31229	0.094	0.271	3.24158e-20
ACER3	2.04037e-20	-1.68002	0.312079	0.136	0.308	7.46797e-16
LGALS3	4.11042e-36	-1.6801	0.312061	0.218	0.483	1.50446e-31
C2CD4D-AS1	5.60861e-16	-1.68081	0.311908	0.028	0.115	2.05281e-11
SLC16A10	3.64641e-28	-1.68428	0.311158	0.152	0.375	1.33462e-23
RCC1	1.32122e-09	-1.68591	0.310807	0.081	0.173	4.83581e-05
SHF	7.47835e-11	-1.68863	0.310222	0.046	0.126	2.73715e-06
NLGN2	1.06506e-06	-1.68901	0.310141	0.021	0.064	0.0389821
BLVRB	3.44242e-14	-1.69004	0.309919	0.058	0.164	1.25996e-09
ADAMTS17	1.56859e-16	-1.6927	0.309347	0.065	0.186	5.74121e-12
EXOC6B	1.15106e-44	-1.6934	0.309198	0.276	0.59	4.21301e-40
DYRK3	3.61776e-11	-1.6954	0.30877	0.062	0.153	1.32413e-06
ZNF841	1.17854e-08	-1.69644	0.308547	0.049	0.12	0.000431356
ACSF2	2.32787e-07	-1.69911	0.307976	0.027	0.078	0.00852023
GPAT3	9.72481e-34	-1.69937	0.30792	0.144	0.386	3.55938e-29
GCNT1	1.20003e-14	-1.70093	0.307588	0.075	0.193	4.39224e-10
TRIO	1.12788e-14	-1.70361	0.307016	0.076	0.193	4.12816e-10
AP002762.2	1.72508e-09	-1.70721	0.306251	0.039	0.109	6.31395e-05
AL135818.1	2.18119e-15	-1.70831	0.306019	0.05	0.155	7.98338e-11
LRIF1	1.51598e-21	-1.71635	0.304318	0.128	0.299	5.54865e-17
MPST	6.81953e-12	-1.72457	0.302588	0.027	0.098	2.49602e-07
LAPTM4B	2.68652e-10	-1.72986	0.301481	0.055	0.137	9.83292e-06
SOS1	8.9572e-90	-1.7329	0.300847	0.773	0.929	3.27843e-85
ARSG	3.89419e-31	-1.73345	0.300733	0.164	0.397	1.42531e-26
ADCK5	7.56097e-08	-1.73666	0.300063	0.02	0.067	0.00276739
BATF	7.29702e-73	-1.73878	0.299623	0.526	0.825	2.67078e-68
FKTN	3.36388e-07	-1.73904	0.299569	0.037	0.093	0.0123121
IMPA2	3.70664e-08	-1.75056	0.297186	0.01	0.047	0.00135667
NECTIN2	5.39176e-08	-1.75182	0.296927	0.039	0.102	0.00197344
ITSN1	4.61957e-20	-1.75547	0.296177	0.09	0.242	1.69081e-15
SEPTIN11	1.01158e-45	-1.76578	0.294067	0.306	0.612	3.7025e-41
GRK3	7.16383e-12	-1.76879	0.293455	0.027	0.098	2.62203e-07
AC003093.1	1.78587e-08	-1.78577	0.290021	0.038	0.102	0.000653645
ATP10D	4.938e-09	-1.78637	0.289901	0.023	0.078	0.000180736
STK3	1.08724e-38	-1.78832	0.289509	0.124	0.375	3.97942e-34
AK4	2.90372e-18	-1.79738	0.287697	0.066	0.195	1.06279e-13
AC007780.1	4.54353e-13	-1.80143	0.286889	0.084	0.195	1.66298e-08
SEPTIN10	2.93881e-15	-1.80681	0.285821	0.048	0.151	1.07564e-10
TRIM2	3.20592e-11	-1.81069	0.285055	0.066	0.162	1.1734e-06
AC005695.2	3.84638e-07	-1.81239	0.28472	0.013	0.051	0.0140781
NFIA	1.67131e-14	-1.81915	0.283387	0.099	0.226	6.11715e-10
KHDRBS3	9.64395e-11	-1.82366	0.282503	0.013	0.064	3.52978e-06
CTSZ	7.54801e-18	-1.82398	0.282441	0.051	0.166	2.76265e-13
KATNAL1	2.45414e-07	-1.8242	0.282397	0.045	0.106	0.00898241
NT5DC3	3.90921e-10	-1.82724	0.281804	0.056	0.14	1.43081e-05
SPIDR	4.49812e-47	-1.82826	0.281604	0.244	0.557	1.64636e-42
FRG1-DT	4.71278e-09	-1.82966	0.281332	0.024	0.08	0.000172492
FANCC	1.92886e-10	-1.83871	0.279572	0.043	0.12	7.05981e-06
HLA-DPB1	1.62819e-42	-1.84643	0.27808	0.069	0.299	5.95935e-38
CPLANE1	4.64679e-17	-1.85083	0.277234	0.041	0.146	1.70077e-12
PDE2A	1.84254e-07	-1.8741	0.272797	0.017	0.06	0.00674388
SLC39A11	2.84247e-24	-1.87512	0.272605	0.083	0.251	1.04037e-19
FLVCR2	6.1241e-17	-1.87988	0.271706	0.055	0.171	2.24148e-12
FZD6	2.18963e-10	-1.88214	0.271281	0.035	0.106	8.01427e-06
GINS4	6.21501e-08	-1.89273	0.269296	0.04	0.102	0.00227475
DOK6	8.07323e-13	-1.89605	0.268678	0.054	0.149	2.95488e-08
GRB10	1.38851e-14	-1.89647	0.268601	0.051	0.153	5.0821e-10
DOCK4	2.68107e-10	-1.90042	0.267866	0.033	0.102	9.81298e-06
CKB	7.13515e-08	-1.90433	0.267141	0.021	0.069	0.00261154
SRC	6.30952e-07	-1.92258	0.263782	0.01	0.042	0.0230935
DPYSL2	4.79556e-16	-1.92416	0.263493	0.029	0.118	1.75522e-11
OSBP2	9.38288e-07	-1.92443	0.263444	0.033	0.084	0.0343423
DMD	1.51749e-07	-1.92576	0.263201	0.041	0.102	0.00555417
CCR8	7.80809e-13	-1.92715	0.262948	0.052	0.146	2.85784e-08
PDE4C	7.08632e-07	-1.93125	0.262202	0.013	0.049	0.0259367
AACS	1.05277e-17	-1.93135	0.262185	0.063	0.186	3.85324e-13
AGPAT2	4.75148e-11	-1.95023	0.258775	0.027	0.093	1.73909e-06
KIF3C	6.45039e-07	-1.95174	0.258504	0.014	0.051	0.0236091
ATP1B1	5.92164e-14	-1.96522	0.2561	0.039	0.129	2.16738e-09
KCNQ5	7.04839e-08	-1.97494	0.254381	0.02	0.067	0.00257978
CD8B	1.09252e-18	-1.98653	0.252346	0.033	0.137	3.99872e-14
DLG2	7.97288e-08	-1.98898	0.251917	0.052	0.12	0.00291815
FBXO16	8.09467e-08	-1.9932	0.251181	0.017	0.062	0.00296273
LRRC2	7.03295e-07	-2.00227	0.249607	0.011	0.044	0.0257413
RFX2	1.09389e-55	-2.00304	0.249474	0.294	0.619	4.00375e-51
SKAP2	1.01635e-09	-2.00627	0.248915	0.027	0.089	3.71993e-05
DENND2C	9.57794e-15	-2.00801	0.248616	0.04	0.135	3.50562e-10
PIK3AP1	1.72574e-18	-2.01364	0.247648	0.033	0.135	6.31638e-14
DUSP23	2.27861e-11	-2.01575	0.247286	0.026	0.093	8.33993e-07
DPF3	2.15559e-08	-2.01597	0.247248	0.02	0.069	0.000788967
SCART1	5.516e-07	-2.02216	0.24619	0.039	0.095	0.0201891
DOCK3	5.07531e-21	-2.02609	0.24552	0.07	0.213	1.85761e-16
TUBG2	3.56972e-08	-2.03517	0.243979	0.034	0.093	0.00130655
DYNC2H1	1.27815e-07	-2.03628	0.243791	0.032	0.086	0.00467817
NSDHL	8.25244e-11	-2.0398	0.243197	0.031	0.1	3.02048e-06
SORBS1	4.92168e-12	-2.04242	0.242756	0.031	0.106	1.80138e-07
FGL2	5.1181e-08	-2.05287	0.241004	0.016	0.06	0.00187328
VAV2	3.985e-12	-2.05343	0.240911	0.024	0.093	1.45855e-07
MAP7	4.52259e-14	-2.05452	0.240729	0.027	0.106	1.65531e-09
CHRNA5	4.17287e-09	-2.05686	0.240339	0.007	0.044	0.000152731
NPTXR	4.75274e-08	-2.06263	0.23938	0.008	0.042	0.00173955
ZNRF3	6.82369e-18	-2.08955	0.234954	0.028	0.122	2.49754e-13
SLC23A3	1.25444e-06	-2.093	0.234393	0.011	0.044	0.0459139
SEMA4A	5.16004e-29	-2.09501	0.234066	0.061	0.228	1.88863e-24
CAPG	7.68287e-29	-2.1037	0.232661	0.062	0.228	2.81201e-24
RTN2	1.81129e-09	-2.1041	0.232596	0.01	0.051	6.6295e-05
AC004847.1	6.1698e-09	-2.11097	0.231491	0.024	0.08	0.000225821
PRKAR2B	9.70079e-12	-2.11436	0.230947	0.014	0.069	3.55059e-07
CLIP2	3.40562e-27	-2.11693	0.230538	0.056	0.213	1.24649e-22
AL096794.1	3.95573e-08	-2.12204	0.229723	0.011	0.049	0.00144784
LUCAT1	3.4014e-17	-2.13099	0.228302	0.058	0.175	1.24495e-12
S100Z	1.69682e-14	-2.14121	0.22669	0.013	0.075	6.21051e-10
MYO1E	1.00514e-12	-2.14359	0.226316	0.009	0.06	3.67891e-08
MEGF8	2.72566e-08	-2.14456	0.226163	0.008	0.044	0.000997617
MDGA1	6.02073e-11	-2.14873	0.225511	0.019	0.078	2.20365e-06
C1orf21	4.03866e-12	-2.1511	0.225141	0.021	0.086	1.47819e-07
AC024145.1	1.82795e-11	-2.15879	0.223943	0.018	0.078	6.69046e-07
AZIN2	6.8103e-10	-2.16183	0.223473	0.03	0.095	2.49264e-05
ZNF467	2.49158e-08	-2.16369	0.223185	0.015	0.06	0.000911945
TBC1D16	6.172e-15	-2.16802	0.222516	0.039	0.133	2.25901e-10
ACSL6	9.39662e-09	-2.18718	0.219581	0.025	0.08	0.000343926
AC099508.2	5.58599e-12	-2.19024	0.219115	0.009	0.058	2.04453e-07
ZNF528-AS1	1.92611e-07	-2.19036	0.219097	0.013	0.051	0.00704976
AC104170.1	6.51038e-09	-2.19255	0.218764	0.02	0.071	0.000238286
DUSP6	1.71222e-09	-2.19936	0.217734	0.017	0.069	6.26691e-05
GAL3ST2	2.10656e-14	-2.20307	0.217175	0.024	0.102	7.71023e-10
CMTM4	1.64436e-09	-2.2031	0.217171	0.021	0.075	6.01851e-05
VWDE	1.57673e-11	-2.20494	0.216894	0.029	0.1	5.77098e-07
INSR	2.61253e-21	-2.21721	0.215057	0.028	0.133	9.56214e-17
CD8A	1.21433e-23	-2.21828	0.214897	0.044	0.177	4.44458e-19
MPP2	9.19699e-12	-2.22028	0.2146	0.01	0.06	3.36619e-07
CCDC171	7.44196e-12	-2.22316	0.214172	0.019	0.08	2.72383e-07
PLEKHH2	3.29363e-09	-2.22585	0.213772	0.035	0.1	0.00012055
PTPRF	8.48526e-08	-2.23207	0.212853	0.011	0.049	0.00310569
ADAM12	2.26718e-10	-2.24152	0.211464	0.048	0.126	8.29811e-06
MAP3K21	3.80963e-15	-2.24155	0.211459	0.032	0.12	1.39436e-10
AC004593.1	9.98948e-11	-2.24857	0.210433	0.014	0.067	3.65625e-06
CTNNA1	8.80962e-99	-2.25933	0.208869	0.299	0.747	3.22441e-94
RAB27B	2.64346e-10	-2.2599	0.208786	0.02	0.078	9.67533e-06
AC011444.2	8.30618e-12	-2.26688	0.207779	0.024	0.091	3.04015e-07
ACER1	5.4503e-07	-2.29169	0.204236	0.008	0.04	0.0199487
SMIM20	6.19429e-23	-2.293	0.204051	0.082	0.239	2.26717e-18
GRN	1.9256e-18	-2.29827	0.203306	0.037	0.142	7.04789e-14
LONRF2	2.29304e-38	-2.31486	0.200982	0.057	0.257	8.39277e-34
AC051619.4	8.06228e-10	-2.31737	0.200632	0.015	0.064	2.95087e-05
LINC00571	5.15404e-10	-2.32796	0.199165	0.017	0.071	1.88643e-05
P4HA2	1.37797e-15	-2.33049	0.198816	0.02	0.095	5.04351e-11
KCNC3	4.07966e-07	-2.34675	0.196588	0.007	0.038	0.014932
ITGA2	5.17784e-25	-2.34886	0.196302	0.034	0.16	1.89514e-20
NEK10	7.51675e-09	-2.34975	0.19618	0.05	0.122	0.00027512
METRN	4.20599e-20	-2.35088	0.196027	0.029	0.131	1.53943e-15
CD151	2.14799e-19	-2.35418	0.195578	0.034	0.14	7.86186e-15
AC104850.2	4.80392e-17	-2.3571	0.195183	0.043	0.149	1.75828e-12
IL17RE	5.80307e-09	-2.37026	0.193411	0.014	0.06	0.000212398
NCS1	2.21306e-39	-2.39297	0.19039	0.05	0.242	8.10003e-35
SDK2	1.01469e-12	-2.39315	0.190366	0.027	0.1	3.71386e-08
HDAC9	4.02119e-35	-2.42012	0.186841	0.034	0.193	1.47179e-30
NTRK2	8.83023e-20	-2.4364	0.184744	0.034	0.142	3.23195e-15
AFF3	1.21943e-12	-2.43819	0.184516	0.057	0.153	4.46323e-08
AP000424.1	2.20129e-07	-2.45971	0.181783	0.008	0.04	0.00805695
AC005332.7	1.04018e-19	-2.46518	0.181095	0.025	0.122	3.80716e-15
AOAH	8.42734e-58	-2.47115	0.180347	0.138	0.457	3.08449e-53
AL050309.1	7.51351e-14	-2.48859	0.17818	0.03	0.111	2.75002e-09
MAP3K20	6.4286e-18	-2.52796	0.173384	0.041	0.149	2.35293e-13
AP003472.1	9.44996e-18	-2.53034	0.173098	0.027	0.118	3.45878e-13
IL9R	1.34975e-41	-2.54171	0.171739	0.049	0.248	4.94021e-37
EXPH5	6.01536e-13	-2.54486	0.171364	0.026	0.1	2.20168e-08
SIPA1L2	2.35467e-26	-2.55093	0.170645	0.052	0.202	8.61833e-22
SPINK2	1.03593e-09	-2.56521	0.168965	0.011	0.055	3.79162e-05
CEP112	2.37247e-13	-2.56748	0.168699	0.046	0.137	8.68347e-09
SLC9A3R2	7.92647e-10	-2.58403	0.166775	0.004	0.035	2.90117e-05
OPHN1	9.26722e-13	-2.59168	0.165893	0.013	0.071	3.3919e-08
ANG	6.32687e-08	-2.60855	0.163964	0.006	0.038	0.0023157
B4GALNT3	1.42536e-11	-2.62689	0.161892	0.01	0.058	5.21697e-07
COL6A2	2.76836e-07	-2.63109	0.161422	0.016	0.058	0.0101325
PLAC9	3.41811e-08	-2.63769	0.160686	0.007	0.04	0.00125106
TANC1	2.45536e-09	-2.63999	0.16043	0.012	0.055	8.98684e-05
RNASE4	2.12064e-07	-2.64766	0.159579	0.005	0.033	0.00776176
PIK3R3	1.08763e-06	-2.64943	0.159383	0.01	0.042	0.0398085
ARSD	4.03272e-08	-2.65635	0.158621	0.005	0.035	0.00147602
AL356124.1	2.0736e-11	-2.66825	0.157317	0.011	0.06	7.58957e-07
RGS9	2.63043e-53	-2.67417	0.156673	0.084	0.35	9.62765e-49
TUBB6	2.46926e-11	-2.67547	0.156532	0.019	0.078	9.03774e-07
MS4A6A	2.18102e-07	-2.68788	0.155192	0.005	0.033	0.00798275
STARD9	2.51127e-35	-2.68849	0.155126	0.056	0.239	9.19149e-31
IQSEC2	2.13071e-15	-2.69922	0.153976	0.018	0.091	7.79861e-11
MT1E	8.12122e-07	-2.70115	0.15377	0.022	0.067	0.0297245
L1CAM	1.40102e-08	-2.70257	0.153619	0.009	0.047	0.000512788
SLC9A3-AS1	2.44282e-11	-2.71266	0.152548	0.019	0.078	8.94098e-07
CXCR6	3.31938e-44	-2.71428	0.152378	0.046	0.246	1.21493e-39
DLG5	4.37996e-24	-2.73338	0.150374	0.028	0.142	1.60311e-19
FXYD2	5.11655e-08	-2.73756	0.149939	0.008	0.042	0.00187271
SOS1-IT1	1.7203e-10	-2.79046	0.14454	0.01	0.055	6.29648e-06
GAS7	4.44926e-09	-2.79424	0.144162	0.011	0.053	0.000162847
CAVIN1	6.95651e-16	-2.79506	0.14408	0.007	0.064	2.54615e-11
BRSK1	1.1591e-07	-2.80141	0.143447	0.008	0.042	0.00424244
LPCAT2	3.40773e-08	-2.803	0.143289	0.004	0.031	0.00124726
MTCL1	2.09596e-07	-2.81739	0.141867	0.005	0.033	0.00767143
FFAR3	8.56291e-11	-2.81859	0.141749	0.004	0.04	3.13411e-06
LINC02195	6.44056e-31	-2.84715	0.13897	0.026	0.16	2.35731e-26
SCUBE1	7.90381e-10	-2.8891	0.134988	0.004	0.035	2.89287e-05
SAMSN1-AS1	3.18277e-07	-2.89974	0.133996	0.003	0.027	0.0116493
NTSR1	2.06188e-07	-2.90095	0.133884	0.005	0.033	0.00754669
COL5A1	7.78646e-23	-2.92516	0.131656	0.017	0.113	2.84992e-18
CD101	4.79277e-12	-2.94118	0.130202	0.014	0.071	1.7542e-07
MPP3	1.16168e-08	-2.98903	0.125954	0.005	0.035	0.000425188
PLD1	1.87386e-63	-3.00213	0.124816	0.076	0.366	6.85853e-59
RAB3B	3.20011e-07	-3.00243	0.124789	0.003	0.027	0.0117127
AC007098.1	1.53138e-14	-3.014	0.123792	0.01	0.067	5.60502e-10
ZCCHC24	2.67782e-16	-3.03994	0.121587	0.02	0.098	9.80108e-12
TTLL7	9.86259e-16	-3.05181	0.120591	0.011	0.073	3.60981e-11
C8orf82	1.65459e-10	-3.05791	0.120082	0.013	0.062	6.05598e-06
PROSER2	5.57547e-22	-3.0597	0.119933	0.016	0.106	2.04068e-17
DBN1	2.57298e-14	-3.06568	0.119437	0.011	0.069	9.41735e-10
AGRN	3.54608e-14	-3.08151	0.118133	0.007	0.058	1.2979e-09
FHDC1	4.60456e-18	-3.09811	0.116782	0.007	0.069	1.68531e-13
CSF2	5.7889e-07	-3.09912	0.1167	0.006	0.033	0.0211879
AC100793.2	1.0577e-06	-3.12893	0.114314	0.005	0.031	0.0387128
AHRR	1.15574e-74	-3.16176	0.111742	0.054	0.35	4.23011e-70
AKAP6	6.28357e-11	-3.18276	0.110127	0.012	0.062	2.29985e-06
TLCD2	7.88915e-14	-3.23896	0.105919	0.011	0.069	2.88751e-09
TTC28	5.42393e-07	-3.24265	0.105649	0.015	0.053	0.0198521
LINC02694	4.03015e-79	-3.27485	0.103317	0.114	0.477	1.47508e-74
SOGA1	5.05231e-08	-3.31754	0.100304	0.003	0.029	0.0018492
EGR2	2.53857e-25	-3.3228	0.0999394	0.011	0.102	9.29141e-21
TSPAN4	7.12894e-07	-3.34753	0.0982414	0.002	0.022	0.0260926
AL158071.3	3.79188e-13	-3.37318	0.0965096	0.006	0.053	1.38786e-08
CLMN	2.11439e-10	-3.37767	0.0962101	0.019	0.075	7.73889e-06
TWIST1	7.07069e-18	-3.4037	0.0944897	0.013	0.086	2.58794e-13
GPC1	1.20096e-09	-3.42748	0.0929449	0.003	0.033	4.39562e-05
LINC02029	2.1011e-09	-3.43531	0.0924419	0.002	0.029	7.69023e-05
CDON	9.61331e-16	-3.45821	0.0909858	0.004	0.053	3.51857e-11
EEF1A2	1.44303e-14	-3.45892	0.0909414	0.006	0.055	5.28162e-10
CLU	2.68156e-30	-3.46501	0.0905581	0.011	0.115	9.81477e-26
CX3CR1	1.2972e-07	-3.48557	0.0892768	0.002	0.022	0.00474789
MEX3D	3.62341e-14	-3.5025	0.0882355	0.007	0.058	1.3262e-09
HTRA1	4.21905e-15	-3.5125	0.0876257	0.005	0.053	1.54421e-10
LRRC63	5.5351e-12	-3.53994	0.0859751	0.005	0.047	2.0259e-07
AC067751.1	3.00612e-07	-3.56198	0.0846715	0.003	0.027	0.0110027
KLHDC8B	1.11002e-06	-3.58124	0.0835484	0.001	0.018	0.0406277
SLC12A5	4.68426e-07	-3.58405	0.0833861	0.003	0.024	0.0171448
VSTM2L	1.02241e-14	-3.60358	0.0822649	0.003	0.047	3.74213e-10
ATP8B4	6.67452e-08	-3.64282	0.0800576	0.005	0.033	0.00244294
HOMER3	1.43486e-08	-3.68145	0.0779421	0.002	0.027	0.000525174
AC013652.1	2.0328e-75	-3.7131	0.076251	0.04	0.317	7.44024e-71
AC114977.1	7.68828e-09	-3.7225	0.0757559	0.003	0.031	0.000281399
KIAA0825	1.1221e-55	-3.73285	0.0752142	0.025	0.226	4.10699e-51
ARHGAP20	3.09744e-07	-3.75597	0.0740187	0.003	0.027	0.0113369
KIF13A	2.43846e-11	-3.80431	0.0715793	0.009	0.055	8.925e-07
ETV1	3.31968e-11	-3.8052	0.0715356	0.003	0.035	1.21504e-06
CD9	1.05147e-24	-3.87711	0.0680573	0.006	0.082	3.84848e-20
AC002331.1	3.9146e-19	-3.88382	0.0677411	0.003	0.058	1.43278e-14
C10orf67	1.96475e-14	-3.90825	0.0666039	0.005	0.053	7.19118e-10
MMP25	1.86769e-27	-3.95	0.0647039	0.007	0.093	6.83593e-23
JDP2	6.2798e-17	-3.9533	0.0645561	0.001	0.04	2.29847e-12
AL158071.1	5.00403e-13	-3.98023	0.0633624	0.003	0.042	1.83152e-08
C5AR1	1.39018e-07	-4.03379	0.0610532	0.001	0.02	0.0050882
CPNE7	7.79692e-25	-4.10918	0.0579448	0.006	0.084	2.85375e-20
LRRK1	2.02082e-09	-4.11265	0.0578055	0.002	0.029	7.39639e-05
AP001266.2	1.08708e-06	-4.11349	0.0577719	0.001	0.018	0.0397884
AC009501.3	1.41676e-08	-4.14745	0.0564276	0.002	0.027	0.000518547
RAI2	9.81718e-07	-4.14864	0.0563812	0.005	0.031	0.0359319
IRGM	1.45449e-16	-4.18406	0.0550139	0.004	0.053	5.32359e-12
COL27A1	7.9376e-14	-4.19177	0.0547209	0.003	0.042	2.90524e-09
TGFBR3L	2.64333e-18	-4.2877	0.0512003	0.003	0.053	9.67486e-14
EFNA5	1.38523e-07	-4.29669	0.0508822	0.001	0.02	0.00507008
UNC13B	2.0657e-24	-4.30889	0.050454	0.008	0.089	7.56065e-20
SLC22A3	2.13671e-47	-4.339	0.0494118	0.008	0.146	7.82059e-43
AC108105.1	5.27399e-22	-4.68671	0.0388292	0.005	0.071	1.93033e-17
TSKU	5.3309e-07	-4.72853	0.0377199	0	0.013	0.0195116
PXDC1	1.15008e-23	-4.83388	0.0350637	0.003	0.069	4.20941e-19
RCAN2	2.60559e-13	-4.86614	0.0342884	0.004	0.047	9.53673e-09
RIMS2	1.34567e-29	-4.9383	0.0326154	0.011	0.111	4.92527e-25
SHC2	3.18804e-13	-5.14761	0.0282108	0.001	0.031	1.16686e-08
PROS1	1.35588e-07	-5.25282	0.0262267	0.001	0.02	0.00496265
AOX1	5.3309e-07	-5.36921	0.024194	0	0.013	0.0195116
BICDL2	2.71804e-22	-5.58832	0.020785	0.001	0.055	9.9483e-18
AL158071.4	1.9646e-15	-6.33049	0.0124261	0	0.033	7.19062e-11
PTHLH	1.9646e-15	-6.42108	0.0116697	0	0.033	7.19062e-11
CCND1	2.91291e-10	-7.32912	0.00621893	0.002	0.029	1.06615e-05
CLDN7	5.3309e-07	-7.49304	0.00555098	0	0.013	0.0195116
KANK2	6.06171e-08	-8.51484	0.00273386	0	0.016	0.00221865

## Sheet: c2_Ni72h_vs_ctrl
	p_val	avg_log2FC	avg_FC	pct.1	pct.2	p_val_adj
SELL	1.5999e-31	4.04002	16.45	0.335	0.026	5.8558e-27			UP Ni_72h vs ctrl_8h >1.5 Fold
PTPRM	7.4468e-07	3.6019	12.1417	0.104	0.023	0.027256			DOWN Ni_72h vs ctrl_8h >1.5 Fold
KLF2	4.44029e-52	2.95855	7.77341	0.589	0.132	1.62519e-47
FCMR	2.05311e-16	2.7908	6.92012	0.228	0.039	7.51458e-12
HILPDA	1.05926e-07	2.69974	6.49685	0.116	0.023	0.00387701
BTBD11	5.42507e-16	2.65493	6.29815	0.276	0.075	1.98563e-11
KAZN	4.36711e-15	2.61325	6.11882	0.201	0.028	1.59841e-10
S1PR1	7.45395e-30	2.54806	5.84848	0.416	0.09	2.72822e-25
CTLA4	3.327e-09	2.53895	5.81167	0.167	0.047	0.000121771
GBP4	6.83266e-10	2.52046	5.73763	0.135	0.021	2.50082e-05
ANKRD37	1.39289e-13	2.47914	5.57567	0.177	0.023	5.09812e-09
F5	1.29827e-11	2.43778	5.41808	0.153	0.021	4.7518e-07
PALM2-AKAP2	1.05815e-08	2.36905	5.16599	0.135	0.028	0.000387294
SLC2A1	3.03385e-13	2.3544	5.1138	0.174	0.023	1.11042e-08
ITGA4	1.41947e-09	2.34465	5.07937	0.162	0.039	5.19539e-05
CEBPB	7.48576e-26	1.89196	3.71139	0.402	0.09	2.73986e-21
KLF7	3.79141e-12	1.84211	3.58533	0.22	0.059	1.38769e-07
PDE3B	4.07123e-33	1.75428	3.37358	0.762	0.499	1.49011e-28
TSPAN18	1.44828e-07	1.7207	3.29595	0.162	0.054	0.00530085
PTGER2	1.99321e-07	1.68902	3.22438	0.118	0.026	0.00729533
IGSF9B	1.44097e-08	1.66278	3.16627	0.198	0.072	0.000527409
PLIN2	1.02625e-17	1.6039	3.03963	0.384	0.137	3.75619e-13
SHISAL2A	8.02563e-07	1.58452	2.99908	0.123	0.034	0.0293746
EPHA4	8.38529e-16	1.52727	2.8824	0.316	0.103	3.0691e-11
GIMAP4	2.07266e-13	1.47849	2.78657	0.429	0.225	7.58615e-09
IFI44	5.42204e-07	1.46963	2.76951	0.164	0.059	0.0198452
SPART	8.93128e-13	1.45243	2.73669	0.267	0.085	3.26894e-08
USP46	4.45654e-08	1.40809	2.65385	0.257	0.121	0.00163114
ST6GALNAC1	4.71093e-07	1.38712	2.61556	0.153	0.049	0.0172425
TSHZ2	3.80562e-14	1.36173	2.56994	0.358	0.142	1.39289e-09
DHRS3	6.97139e-08	1.34703	2.54387	0.158	0.047	0.0025516
TXN	9.96038e-27	1.31491	2.48787	0.595	0.248	3.6456e-22
STX1A	1.78984e-07	1.30977	2.47902	0.188	0.07	0.006551
BNIP3	1.48126e-18	1.25081	2.37975	0.41	0.142	5.42156e-14
CCR7	8.79481e-11	1.23939	2.36099	0.481	0.305	3.21899e-06
C1orf56	2.14809e-09	1.23808	2.35885	0.289	0.129	7.86221e-05
SOD2	2.11696e-18	1.23167	2.34838	0.412	0.14	7.7483e-14
PASK	2.40788e-09	1.20337	2.30277	0.503	0.357	8.81309e-05
RASSF3	1.05291e-16	1.19906	2.29591	0.58	0.349	3.85377e-12
NDRG1	2.3979e-20	1.18588	2.27502	0.483	0.173	8.77656e-16
LDHB	5.00463e-24	1.16793	2.24689	0.8	0.589	1.83174e-19
LITAF	1.28382e-17	1.15384	2.22506	0.625	0.401	4.6989e-13
AL133453.1	1.45339e-07	1.15242	2.22287	0.188	0.067	0.00531954
AC005237.1	1.11406e-06	1.14904	2.21767	0.431	0.31	0.0407759
PLAAT4	3.60236e-08	1.14288	2.20821	0.308	0.163	0.0013185
TUBB	4.41663e-11	1.13935	2.20281	0.561	0.398	1.61653e-06
ISG20	3.41495e-20	1.13474	2.19578	0.576	0.279	1.24991e-15
ABLIM1	1.05655e-09	1.12936	2.18761	0.719	0.592	3.86707e-05
SNHG1	4.41811e-10	1.12119	2.17526	0.398	0.225	1.61707e-05
PLAC8	6.4993e-10	1.10801	2.15548	0.388	0.212	2.37881e-05
AP001011.1	3.46236e-10	1.09459	2.13553	0.683	0.574	1.26726e-05
BCL2	4.57259e-08	1.08276	2.11808	0.598	0.444	0.00167361
PERP	2.20666e-14	1.08157	2.11633	0.291	0.083	8.07658e-10
MGAT4A	1.28505e-13	1.07096	2.10083	0.612	0.437	4.70343e-09
GIMAP7	1.26439e-08	1.02786	2.03899	0.578	0.452	0.000462778
GIMAP5	2.08065e-08	1.01902	2.02654	0.481	0.344	0.00076154
RAP2B	1.44325e-09	1.01535	2.02139	0.34	0.171	5.28245e-05
MTFP1	1.46718e-08	1.01109	2.01543	0.382	0.225	0.000537002
TES	1.24524e-09	0.979002	1.9711	0.344	0.171	4.55769e-05
FDFT1	3.24191e-09	0.977958	1.96968	0.43	0.264	0.000118657
AL109930.1	7.29978e-07	0.974485	1.96494	0.172	0.065	0.0267179
CLEC2B	1.06066e-07	0.964853	1.95186	0.436	0.292	0.00388213
EIF4A1	4.02022e-31	0.960224	1.94561	0.87	0.623	1.47144e-26
RHOG	2.97583e-15	0.939724	1.91816	0.698	0.517	1.08918e-10
SOCS3	2.53182e-12	0.936502	1.91388	0.645	0.45	9.26672e-08
HSPB1	1.84073e-07	0.934979	1.91186	0.258	0.116	0.00673724
HMGA1	7.73414e-09	0.928943	1.90388	0.392	0.227	0.000283077
H1FX	5.856e-12	0.92497	1.89864	0.612	0.424	2.14335e-07
RAC1	4.94528e-21	0.920752	1.8931	0.725	0.39	1.81002e-16
RNF149	5.93239e-26	0.910037	1.87909	0.902	0.736	2.17131e-21
VAMP2	2.19258e-17	0.908999	1.87774	0.761	0.594	8.02506e-13
SATB1-AS1	6.2076e-08	0.908005	1.87645	0.374	0.222	0.00227204
ARRDC2	1.2553e-07	0.902316	1.86906	0.375	0.227	0.00459451
TMC6	1.44446e-07	0.887634	1.85014	0.347	0.196	0.00528685
PIK3R1	1.1628e-21	0.883784	1.84521	0.849	0.628	4.25596e-17
SNHG8	1.67535e-13	0.879291	1.83947	0.707	0.535	6.13195e-09
SNHG12	6.00742e-11	0.878674	1.83868	0.617	0.434	2.19878e-06
PRKCB	1.11788e-13	0.863616	1.81959	0.523	0.289	4.09156e-09
UPP1	4.57705e-08	0.863172	1.81903	0.472	0.318	0.00167525
HSPA8	6.9522e-15	0.860302	1.81542	0.833	0.687	2.54458e-10
RILPL2	8.43871e-10	0.844064	1.7951	0.578	0.393	3.08865e-05
CD48	2.00565e-18	0.836542	1.78577	0.798	0.602	7.34086e-14
AC004687.1	4.42953e-07	0.833625	1.78216	0.338	0.191	0.0162125
HMGB2	3.40942e-09	0.831669	1.77974	0.546	0.362	0.000124788
UBC	9.93827e-27	0.826858	1.77382	0.936	0.788	3.6375e-22
PSMA1	1.24896e-07	0.821321	1.76702	0.677	0.558	0.0045713
RNF166	1.96629e-07	0.820565	1.7661	0.424	0.271	0.00719681
SMCHD1	1.13102e-25	0.808354	1.75121	0.991	0.977	4.13964e-21
PDE4D	1.26329e-10	0.806971	1.74953	0.705	0.532	4.62375e-06
CD47	5.14823e-21	0.797975	1.73866	0.824	0.615	1.8843e-16
CD59	1.9779e-09	0.784553	1.72256	0.252	0.093	7.23931e-05
RPL5	1.18828e-29	0.784329	1.72229	0.968	0.93	4.34922e-25
SLC25A5	2.4482e-14	0.783751	1.7216	0.701	0.504	8.96065e-10
ARRB2	7.1155e-07	0.78331	1.72107	0.439	0.289	0.0260434
STK38	7.31024e-14	0.780773	1.71805	0.695	0.488	2.67562e-09
ZNF335	1.73992e-07	0.779548	1.71659	0.403	0.245	0.00636829
LTB	1.68587e-09	0.757609	1.69069	0.771	0.664	6.17044e-05
BNIP3L	1.77811e-13	0.750315	1.68216	0.847	0.685	6.50807e-09
CSTB	1.40378e-16	0.747995	1.67946	0.632	0.333	5.13797e-12
PER1	3.69773e-09	0.747861	1.6793	0.528	0.362	0.000135341
RPS7	1.02475e-32	0.73323	1.66236	0.961	0.904	3.75069e-28
SPTBN1	2.06971e-09	0.732931	1.66201	0.636	0.465	7.57533e-05
PKIA	8.95546e-09	0.731367	1.66021	0.455	0.282	0.000327779
PIK3IP1	6.96695e-09	0.730086	1.65874	0.621	0.46	0.000254997
OXNAD1	6.465e-12	0.726779	1.65494	0.688	0.496	2.36626e-07
GYPC	7.1228e-08	0.718475	1.64544	0.653	0.525	0.00260702
SMAP2	1.19675e-15	0.717327	1.64413	0.897	0.747	4.38023e-11
RPS8	9.46321e-18	0.715434	1.64198	0.971	0.922	3.46363e-13
SINHCAF	4.01663e-07	0.712622	1.63878	0.453	0.3	0.0147013
GBP2	3.15992e-09	0.693706	1.61743	0.611	0.434	0.000115656
RHBDD2	6.65622e-07	0.691606	1.61508	0.419	0.269	0.0243624
SNRPA1	7.31211e-10	0.690864	1.61425	0.653	0.494	2.67631e-05
APOLD1	4.72925e-07	0.67993	1.60206	0.471	0.323	0.0173095
RPL6	1.66085e-22	0.678874	1.60089	0.963	0.917	6.07889e-18
PPTC7	5.59702e-07	0.673913	1.59539	0.5	0.346	0.0204857
S100A11	1.02855e-16	0.672136	1.59343	0.771	0.473	3.76459e-12
EGLN2	1.33172e-06	0.650275	1.56947	0.369	0.22	0.0487423
CBX3	2.04171e-09	0.639648	1.55795	0.732	0.571	7.47287e-05
ATF4	3.62522e-09	0.636367	1.55441	0.684	0.558	0.000132687
ADD3	4.37697e-07	0.634908	1.55284	0.648	0.506	0.0160202
TLE5	3.1004e-11	0.623989	1.54113	0.784	0.651	1.13478e-06
BICDL1	3.64372e-09	0.622761	1.53982	0.814	0.685	0.000133364
RPL39	6.71089e-24	0.621808	1.5388	0.964	0.91	2.45625e-19
RAB8B	1.00664e-07	0.615145	1.53171	0.788	0.708	0.00368442
YAF2	2.90721e-07	0.609328	1.52555	0.588	0.424	0.0106407
SERPINB1	1.50119e-08	0.607752	1.52388	0.433	0.251	0.000549452
ERO1A	9.07536e-10	0.592683	1.50805	0.627	0.421	3.32167e-05
FTH1	3.14797e-11	0.590198	1.50545	0.934	0.855	1.15219e-06
OSBPL3	8.77629e-09	-0.585814	0.666273	0.621	0.734	0.000321221
GALNT1	1.40194e-08	-0.58875	0.664919	0.417	0.568	0.000513122
SSBP2	2.1474e-08	-0.592351	0.663261	0.601	0.708	0.000785969
SEPTIN11	6.37501e-12	-0.604869	0.657531	0.525	0.726	2.33332e-07
MBD5	7.12537e-11	-0.608204	0.656013	0.716	0.814	2.60796e-06
S100A4	5.09069e-07	-0.61039	0.65502	0.546	0.646	0.0186324
FTO	4.08294e-11	-0.61178	0.654389	0.635	0.788	1.4944e-06
FAM102B	1.07978e-15	-0.612599	0.654018	0.636	0.819	3.95209e-11
ACVR2A	6.63201e-12	-0.613418	0.653646	0.718	0.835	2.42738e-07
SEL1L3	2.96329e-07	-0.613776	0.653484	0.45	0.587	0.0108459
ZNF831	2.54093e-10	-0.615631	0.652644	0.613	0.762	9.30004e-06
CD63	2.29255e-09	-0.615737	0.652597	0.598	0.724	8.39096e-05
EXOC4	7.86266e-09	-0.617152	0.651957	0.505	0.659	0.000287781
STAU2	3.11152e-08	-0.620628	0.650388	0.515	0.651	0.00113885
GRAP2	3.97849e-11	-0.629455	0.646421	0.625	0.762	1.45617e-06
XYLT1	6.3653e-10	-0.629638	0.646338	0.698	0.811	2.32976e-05
C11orf80	4.25166e-07	-0.635832	0.64357	0.316	0.46	0.0155615
INPP4B	3.0241e-13	-0.636088	0.643455	0.837	0.915	1.10685e-08
LINC00342	2.84399e-10	-0.640863	0.641329	0.492	0.659	1.04093e-05
SSH1	1.11884e-09	-0.641425	0.64108	0.497	0.654	4.09507e-05
MICAL2	5.91804e-09	-0.650543	0.637041	0.252	0.413	0.000216606
JAML	4.8334e-08	-0.651571	0.636587	0.483	0.618	0.00176907
PDHX	8.1719e-08	-0.65256	0.63615	0.328	0.491	0.002991
LATS2	9.65201e-07	-0.660297	0.632748	0.229	0.357	0.0353273
TBC1D5	8.48213e-12	-0.66869	0.629078	0.608	0.773	3.10454e-07
TIAM1	8.84609e-18	-0.671775	0.627734	0.8	0.907	3.23776e-13
ATP2B4	2.2822e-15	-0.673283	0.627078	0.796	0.876	8.3531e-11
TNFSF10	9.05873e-12	-0.680691	0.623866	0.434	0.623	3.31559e-07
ARL15	7.59513e-09	-0.683455	0.622673	0.494	0.651	0.000277989
PRIM2	2.61236e-07	-0.687781	0.620808	0.293	0.444	0.0095615
BBS9	3.48598e-07	-0.691808	0.619078	0.45	0.584	0.012759
MDFIC	1.19825e-08	-0.692002	0.618994	0.539	0.667	0.000438572
AL359636.2	8.37832e-07	-0.701581	0.614898	0.238	0.372	0.0306655
ABL1	2.26871e-07	-0.70181	0.6148	0.351	0.506	0.0083037
KDSR	2.52646e-15	-0.718735	0.60763	0.709	0.791	9.24709e-11
LUZP1	2.65567e-13	-0.728636	0.603474	0.59	0.752	9.72002e-09
PRNP	5.49942e-09	-0.738533	0.599349	0.573	0.687	0.000201284
SIPA1L1	5.60677e-21	-0.739146	0.599094	0.842	0.93	2.05213e-16
EXOC6B	1.9961e-15	-0.742206	0.597825	0.565	0.767	7.30591e-11
DUSP1	1.03392e-06	-0.743009	0.597492	0.416	0.543	0.0378425
RPS6KA5	4.49126e-26	-0.743128	0.597443	0.873	0.959	1.64385e-21
TMEM65	1.80309e-08	-0.746028	0.596243	0.438	0.574	0.00065995
TPRG1	1.35755e-10	-0.752419	0.593608	0.322	0.53	4.96877e-06
IKZF3	4.99241e-27	-0.756347	0.591994	0.868	0.946	1.82727e-22
METTL26	4.18165e-07	-0.756355	0.59199	0.23	0.364	0.0153053
MIAT	2.30152e-09	-0.765605	0.588207	0.445	0.597	8.4238e-05
ARHGAP21	1.82179e-07	-0.772035	0.585591	0.424	0.558	0.00666795
SCAPER	1.04499e-14	-0.775062	0.584364	0.593	0.749	3.82478e-10
BCL6	1.36917e-12	-0.780128	0.582315	0.517	0.687	5.01131e-08
PHLDA1	2.06707e-10	-0.781647	0.581702	0.321	0.504	7.56568e-06
LONRF2	1.00904e-10	-0.782071	0.581532	0.193	0.372	3.69319e-06
FBXO32	9.30431e-10	-0.783607	0.580912	0.48	0.628	3.40547e-05
EHBP1	8.08813e-08	-0.794833	0.57641	0.374	0.522	0.00296034
MAML2	6.12903e-16	-0.796473	0.575755	0.794	0.881	2.24328e-11
ETS2	8.37751e-08	-0.805029	0.572351	0.248	0.395	0.00306625
MPP6	5.97141e-11	-0.807615	0.571326	0.486	0.649	2.1856e-06
SPIRE1	1.94841e-07	-0.814469	0.568618	0.254	0.398	0.00713139
ZNF365	1.45042e-07	-0.815288	0.568295	0.225	0.37	0.00530869
SPATS2L	1.34975e-12	-0.815779	0.568102	0.253	0.455	4.94021e-08
C15orf41	5.64505e-08	-0.822053	0.565636	0.153	0.289	0.00206614
CLIP2	3.07236e-07	-0.824801	0.56456	0.209	0.346	0.0112452
FAM160A1	1.80936e-08	-0.839992	0.558647	0.28	0.439	0.000662245
PPP1R3B	6.56942e-07	-0.845322	0.556586	0.316	0.439	0.0240447
FURIN	3.00381e-15	-0.845357	0.556573	0.453	0.667	1.09943e-10
ARHGEF6	6.83639e-10	-0.848507	0.555359	0.482	0.623	2.50219e-05
BCAR3	2.43501e-07	-0.849524	0.554968	0.223	0.359	0.00891239
BLM	1.50333e-07	-0.853204	0.553554	0.218	0.359	0.00550234
SYTL2	2.49719e-20	-0.856829	0.552165	0.667	0.842	9.13997e-16
AC068587.4	2.0792e-14	-0.858884	0.551379	0.519	0.711	7.61006e-10
BATF	1.0477e-27	-0.863615	0.549574	0.77	0.915	3.83468e-23
CTNNA1	2.6591e-21	-0.870393	0.546998	0.589	0.827	9.73258e-17
TMEM173	1.41959e-14	-0.871684	0.546508	0.403	0.594	5.19584e-10
IGFLR1	2.54924e-07	-0.872281	0.546283	0.256	0.382	0.00933046
TANC2	9.18722e-10	-0.872365	0.546251	0.569	0.718	3.36261e-05
LINC00662	7.912e-07	-0.87355	0.545802	0.202	0.331	0.0289587
STK3	5.9346e-13	-0.874524	0.545434	0.37	0.574	2.17212e-08
C4orf48	1.53364e-09	-0.875478	0.545073	0.253	0.406	5.61327e-05
IMMP2L	4.42367e-09	-0.880106	0.543327	0.408	0.576	0.000161911
TTC27	1.72229e-07	-0.88155	0.542784	0.244	0.39	0.00630375
SPIDR	2.14844e-19	-0.893009	0.53849	0.529	0.739	7.86352e-15
SFMBT2	1.12962e-27	-0.897209	0.536924	0.631	0.871	4.13451e-23
JAKMIP2	6.35791e-09	-0.913935	0.530736	0.167	0.315	0.000232706
TRIO	2.80196e-08	-0.915807	0.530047	0.144	0.279	0.00102554
FSD1L	1.08621e-06	-0.917823	0.529307	0.097	0.199	0.0397565
RTKN2	7.0698e-16	-0.91821	0.529165	0.415	0.633	2.58762e-11
CAMSAP2	3.62976e-08	-0.919047	0.528858	0.275	0.424	0.00132853
ZNRF1	4.4368e-27	-0.919506	0.52869	0.656	0.853	1.62391e-22
TRERF1	4.97674e-24	-0.927498	0.525769	0.636	0.855	1.82154e-19
AC020916.1	1.40397e-10	-0.929452	0.525058	0.326	0.504	5.13867e-06
GLIPR1	7.08229e-23	-0.929848	0.524914	0.716	0.858	2.59219e-18
ARSG	3.56894e-10	-0.930963	0.524508	0.323	0.494	1.30627e-05
RNF144A	4.43372e-24	-0.93346	0.523601	0.57	0.786	1.62279e-19
MVB12B	2.72273e-10	-0.938747	0.521686	0.338	0.517	9.96546e-06
GALNT2	5.11599e-15	-0.939532	0.521402	0.375	0.592	1.87251e-10
LINC01871	2.38683e-17	-0.947765	0.518435	0.346	0.594	8.73603e-13
PHTF1	2.16863e-09	-0.952648	0.516683	0.333	0.494	7.9374e-05
CST7	7.65109e-07	-0.954126	0.516154	0.163	0.282	0.0280038
C11orf49	3.66909e-09	-0.954615	0.515979	0.345	0.494	0.000134292
DOK6	9.37013e-07	-0.962959	0.513004	0.211	0.336	0.0342956
CASS4	4.49921e-07	-0.968248	0.511126	0.197	0.32	0.0164676
ABR	2.29687e-11	-0.968945	0.51088	0.525	0.649	8.40678e-07
LINC01588	8.45012e-14	-0.970084	0.510476	0.392	0.581	3.09283e-09
DGLUCY	1.21843e-12	-0.976287	0.508286	0.389	0.576	4.45959e-08
FES	7.70244e-08	-0.979398	0.507192	0.234	0.372	0.00281917
ZMYND8	3.29728e-09	-0.983619	0.50571	0.282	0.447	0.000120684
CD226	8.26088e-27	-0.987094	0.504493	0.718	0.863	3.02356e-22
FYCO1	6.74044e-20	-1.00937	0.496762	0.481	0.693	2.46707e-15
CARD16	1.29001e-06	-1.01466	0.494944	0.134	0.24	0.0472158
STARD9	1.76537e-11	-1.01664	0.494265	0.188	0.367	6.46142e-07
RCBTB2	3.31528e-09	-1.03782	0.487063	0.351	0.496	0.000121343
LGALS3	2.67524e-18	-1.03971	0.486426	0.44	0.667	9.79166e-14
GPR68	1.8171e-15	-1.04432	0.484875	0.389	0.579	6.65078e-11
THADA	1.60209e-12	-1.04503	0.484636	0.509	0.687	5.8638e-08
CD109	5.67546e-08	-1.04837	0.483513	0.229	0.362	0.00207728
MXRA7	3.75978e-08	-1.04872	0.483398	0.261	0.395	0.00137612
MCC	7.7908e-12	-1.05161	0.482429	0.154	0.32	2.85151e-07
RALGPS1	2.97367e-07	-1.05461	0.481428	0.24	0.375	0.0108839
LINC00963	7.13945e-10	-1.05733	0.48052	0.221	0.382	2.61311e-05
AC018816.1	1.66528e-08	-1.06305	0.47862	0.209	0.351	0.00060951
ANK3	7.00691e-27	-1.06344	0.47849	0.949	0.935	2.5646e-22
STXBP1	1.23547e-07	-1.06487	0.478016	0.146	0.266	0.00452193
GRN	2.84587e-07	-1.07914	0.473311	0.144	0.264	0.0104162
MMP25-AS1	2.35297e-09	-1.08091	0.47273	0.234	0.388	8.61212e-05
LUCAT1	3.20105e-07	-1.09519	0.468075	0.117	0.23	0.0117162
CXCR6	4.7424e-13	-1.10684	0.464309	0.215	0.419	1.73576e-08
SLC16A10	6.02283e-17	-1.1101	0.463262	0.33	0.566	2.20442e-12
RASGEF1B	3.07698e-07	-1.11228	0.462562	0.2	0.328	0.0112621
PCCA	4.26836e-12	-1.11652	0.461206	0.23	0.411	1.56226e-07
IL9R	2.93014e-12	-1.12678	0.457936	0.219	0.395	1.07246e-07
GRB10	5.35143e-07	-1.13404	0.455637	0.148	0.264	0.0195868
EEPD1	1.51728e-08	-1.14499	0.452192	0.16	0.297	0.000555341
CTSW	7.36803e-07	-1.15106	0.450294	0.083	0.178	0.0269677
AC068481.1	1.48336e-12	-1.16509	0.445937	0.108	0.269	5.42924e-08
LRP12	1.31808e-06	-1.16989	0.444454	0.089	0.186	0.0482432
GAL3ST2	5.59606e-08	-1.17501	0.442882	0.089	0.202	0.00204821
AL589693.1	3.01206e-09	-1.18166	0.440843	0.151	0.295	0.000110245
DNAJC18	5.5195e-07	-1.18331	0.44034	0.103	0.209	0.0202019
CAPG	1.54188e-12	-1.18457	0.439957	0.201	0.38	5.64342e-08
NCS1	1.97615e-08	-1.20073	0.435054	0.151	0.282	0.00072329
FLVCR2	6.72987e-09	-1.21457	0.430902	0.144	0.276	0.00024632
DOCK3	6.71999e-16	-1.21784	0.429927	0.188	0.403	2.45958e-11
RGL1	1.12781e-06	-1.2179	0.429907	0.046	0.124	0.041279
MLF1	1.27849e-07	-1.21877	0.429649	0.21	0.336	0.00467941
CCDC71L	1.14344e-06	-1.2253	0.42771	0.104	0.207	0.0418511
AC093010.2	5.01455e-12	-1.23187	0.425764	0.238	0.416	1.83537e-07
AC011444.2	7.41766e-07	-1.24427	0.422122	0.092	0.191	0.0271494
IL32	2.45964e-40	-1.27165	0.414186	0.868	0.915	9.00253e-36
RFX2	7.55522e-39	-1.27393	0.413532	0.534	0.835	2.76529e-34
HLA-DPB1	2.2605e-19	-1.29966	0.406222	0.168	0.408	8.27365e-15
RGS9	1.11091e-23	-1.30136	0.405744	0.299	0.576	4.06603e-19
CKB	6.74407e-07	-1.3173	0.401285	0.062	0.15	0.024684
GPR55	5.43082e-07	-1.32496	0.399159	0.059	0.145	0.0198773
RIN3	7.90648e-16	-1.33622	0.396057	0.192	0.398	2.89385e-11
CUBN	2.68795e-10	-1.33925	0.395227	0.144	0.292	9.83815e-06
CEP112	6.16274e-15	-1.34249	0.39434	0.19	0.39	2.25563e-10
INSR	1.62169e-08	-1.34716	0.393065	0.104	0.225	0.000593555
COL5A1	2.02699e-08	-1.35646	0.39054	0.102	0.222	0.000741898
ITGAE	1.687e-08	-1.37043	0.386775	0.243	0.375	0.000617459
LINC02694	1.4904e-34	-1.39163	0.381133	0.435	0.767	5.45502e-30
AC013652.1	6.70893e-21	-1.39346	0.380651	0.291	0.558	2.45554e-16
LRP6	1.11913e-06	-1.39822	0.379397	0.08	0.173	0.0409614
WNT2B	7.97131e-09	-1.40925	0.376506	0.069	0.178	0.000291758
AP003472.1	1.84802e-07	-1.42148	0.37333	0.079	0.178	0.00676393
VAV2	7.18693e-11	-1.43702	0.369329	0.09	0.227	2.63049e-06
EEF1A2	3.24507e-07	-1.45093	0.365785	0.037	0.114	0.0118773
LINC00299	4.94606e-12	-1.45631	0.364424	0.151	0.315	1.81031e-07
SMIM20	2.34971e-07	-1.45681	0.364299	0.169	0.284	0.00860016
LINC02195	9.64589e-22	-1.46182	0.363035	0.094	0.313	3.53049e-17
DLG5	1.20091e-06	-1.4734	0.360132	0.088	0.181	0.0439546
AC124248.1	3.81146e-10	-1.51376	0.350198	0.088	0.217	1.39503e-05
OSBPL5	3.01194e-08	-1.53496	0.345088	0.05	0.142	0.0011024
SIPA1L2	4.14994e-20	-1.53952	0.343999	0.14	0.37	1.51892e-15
PRF1	2.65683e-11	-1.54163	0.343497	0.081	0.214	9.72428e-07
PTPRF	1.31121e-06	-1.54479	0.342746	0.037	0.109	0.0479914
PCSK1N	1.0207e-06	-1.55869	0.33946	0.098	0.194	0.0373585
EMP1	1.98673e-08	-1.57888	0.334742	0.117	0.235	0.000727162
C2CD4D-AS1	1.29428e-08	-1.58683	0.332902	0.079	0.189	0.000473721
AC104850.2	1.57529e-07	-1.59838	0.330248	0.109	0.214	0.00576571
CD8B	1.51424e-12	-1.60175	0.329478	0.09	0.24	5.54227e-08
PLD1	2.04146e-37	-1.61955	0.325436	0.309	0.661	7.47194e-33
FBXO2	8.96372e-08	-1.63145	0.322763	0.036	0.116	0.00328081
GARNL3	5.14106e-08	-1.63813	0.321273	0.045	0.132	0.00188168
TMEM200A	5.99873e-17	-1.65284	0.318014	0.101	0.287	2.19559e-12
AOAH	2.22663e-46	-1.66988	0.314279	0.463	0.801	8.1497e-42
S100Z	1.59293e-07	-1.68221	0.311605	0.081	0.181	0.00583028
KIAA0825	7.61485e-42	-1.71329	0.304963	0.303	0.68	2.78711e-37
SDK2	5.36403e-16	-1.72647	0.302191	0.08	0.253	1.96329e-11
MPP2	6.73138e-07	-1.7335	0.300722	0.041	0.116	0.0246375
DAPK2	5.11508e-10	-1.74344	0.298657	0.115	0.248	1.87217e-05
DPYSL2	4.8553e-08	-1.75064	0.29717	0.083	0.189	0.00177709
PLB1	5.55398e-08	-1.76928	0.293355	0.071	0.173	0.00203281
CLMN	3.05234e-08	-1.78929	0.289314	0.064	0.163	0.00111719
L1CAM	9.46773e-08	-1.82341	0.282552	0.039	0.121	0.00346528
COL6A2	2.07709e-07	-1.84789	0.277798	0.031	0.103	0.00760236
VSTM2L	2.31605e-07	-1.85318	0.276781	0.029	0.101	0.00847697
AC124248.2	3.56775e-07	-1.85632	0.27618	0.041	0.119	0.0130583
KIFC3	1.80437e-07	-1.86739	0.274069	0.038	0.116	0.00660417
ITGA2	3.1541e-25	-1.89344	0.269165	0.123	0.377	1.15443e-20
CD8A	2.64097e-14	-1.89361	0.269133	0.088	0.248	9.6662e-10
KCNQ3	3.03433e-10	-1.89523	0.268831	0.057	0.171	1.11059e-05
AHRR	6.31404e-42	-1.89762	0.268386	0.253	0.63	2.311e-37
PPP2R2B	2.83883e-10	-1.92151	0.263978	0.112	0.248	1.03904e-05
SLC22A15	2.40808e-08	-1.92308	0.263691	0.037	0.121	0.000881383
BICDL2	1.21404e-07	-1.93354	0.261786	0.041	0.121	0.00444352
NTRK2	1.91424e-08	-1.942	0.260256	0.08	0.189	0.000700631
RIMS2	1.35455e-19	-1.96224	0.25663	0.116	0.331	4.95779e-15
AC108105.1	1.27464e-13	-1.97497	0.254375	0.051	0.186	4.66531e-09
FXYD2	1.63938e-07	-1.99753	0.250428	0.024	0.093	0.0060003
CD9	2.62027e-11	-2.03696	0.243676	0.046	0.158	9.59046e-07
MMP25	2.92273e-23	-2.08301	0.236021	0.099	0.328	1.06975e-18
EGR2	6.67957e-14	-2.1674	0.222611	0.048	0.181	2.44479e-09
C10orf67	3.51343e-09	-2.18847	0.219384	0.031	0.116	0.000128595
AFF3	5.73504e-13	-2.2537	0.209685	0.089	0.238	2.09908e-08
AL158071.1	7.22389e-13	-2.31426	0.201065	0.029	0.14	2.64402e-08
FHDC1	1.25597e-11	-2.33088	0.198763	0.047	0.163	4.59697e-07
HTRA1	1.12187e-11	-2.34458	0.196884	0.028	0.129	4.10615e-07
PXDC1	9.97162e-12	-2.3896	0.190835	0.029	0.132	3.64971e-07
ADAM12	7.78026e-15	-2.43287	0.185197	0.094	0.258	2.84765e-10
CLU	6.23492e-28	-2.44183	0.18405	0.064	0.3	2.28204e-23
HTR7	5.24446e-11	-2.45704	0.18212	0.022	0.111	1.91952e-06
SLC22A3	3.84122e-40	-2.46907	0.180608	0.104	0.437	1.40592e-35
CD101	1.93799e-22	-2.47176	0.180271	0.051	0.243	7.09326e-18
DSCAML1	5.15063e-10	-2.59026	0.166056	0.033	0.127	1.88518e-05
MYO16	2.79515e-15	-2.6162	0.163097	0.034	0.165	1.02305e-10
HDAC9	2.65909e-52	-2.811	0.142497	0.139	0.537	9.73254e-48
AC002331.1	9.03027e-13	-2.86278	0.137473	0.023	0.124	3.30517e-08
SDK1	5.89224e-08	-2.93722	0.13056	0.032	0.109	0.00215662
SPINK2	7.25953e-20	-3.03961	0.121615	0.025	0.173	2.65706e-15
AL592164.1	5.3429e-07	-3.09619	0.116937	0.008	0.054	0.0195556
CAVIN1	3.9882e-15	-3.54132	0.0858925	0.01	0.109	1.45972e-10
CLIC6	4.77406e-08	-3.61156	0.081811	0.003	0.047	0.00174735
AL591069.1	6.86339e-08	-4.08187	0.059052	0.001	0.041	0.00251207

## Sheet: c3_Ni72h_vs_ctrl
	p_val	avg_log2FC	avg_FC	pct.1	pct.2	p_val_adj
SELL	2.12856e-30	3.28594	9.75366	0.398	0.037	7.79075e-26			UP Ni_72h vs ctrl_8h >1.5 Fold
FCMR	2.75982e-12	2.59617	6.04678	0.212	0.037	1.01012e-07			DOWN Ni_72h vs ctrl_8h >1.5 Fold
KLF2	8.01354e-39	2.43002	5.38902	0.634	0.211	2.93304e-34
CTLA4	9.96163e-08	2.34982	5.09761	0.154	0.037	0.00364606
DNAJB1	1.0783e-12	2.30551	4.94341	0.638	0.416	3.94668e-08
TMCC3	3.10163e-08	2.29843	4.91923	0.141	0.023	0.00113523
AP000787.1	7.09679e-08	2.16974	4.49942	0.288	0.144	0.0025975
RASGRF2	3.89656e-18	2.13175	4.38248	0.333	0.074	1.42618e-13
AL133453.1	8.30656e-07	2.0163	4.04546	0.137	0.034	0.0304028
BTBD11	2.64792e-24	1.9947	3.98532	0.474	0.144	9.69166e-20
IFI44L	1.27943e-07	1.93504	3.82389	0.126	0.02	0.00468286
PMAIP1	1.19945e-10	1.84579	3.59449	0.266	0.087	4.39011e-06
CCR7	7.51817e-18	1.83813	3.57547	0.464	0.191	2.75173e-13
THBS1	2.27769e-08	1.80812	3.50185	0.191	0.054	0.000833657
NELL2	4.42875e-17	1.79498	3.47011	0.598	0.379	1.62097e-12
S1PR1	1.51819e-13	1.78057	3.43561	0.351	0.131	5.55674e-09
TNFRSF25	3.3774e-09	1.75741	3.38091	0.229	0.074	0.000123616
SESN3	7.33127e-10	1.7288	3.31453	0.477	0.305	2.68332e-05
SNHG31	6.11821e-07	1.70212	3.25379	0.147	0.037	0.0223933
PASK	1.22273e-11	1.68883	3.22395	0.367	0.168	4.47533e-07
LINC00861	1.18675e-07	1.47617	2.78209	0.202	0.07	0.00434362
KIZ-AS1	2.44705e-10	1.4707	2.77156	0.342	0.154	8.95645e-06
GBP4	2.66501e-10	1.46238	2.75563	0.28	0.097	9.75419e-06
MGAT4A	3.3834e-26	1.4546	2.74081	0.671	0.346	1.23836e-21
STEAP1B	4.22551e-10	1.44082	2.71475	0.366	0.185	1.54658e-05
PHLDB2	1.04205e-09	1.39878	2.63679	0.229	0.067	3.814e-05
PLIN2	1.27138e-16	1.39724	2.63397	0.395	0.124	4.65337e-12
APOL3	2.88292e-12	1.37841	2.59981	0.314	0.101	1.05518e-07
OOEP	3.71757e-10	1.36335	2.57282	0.431	0.252	1.36067e-05
RASSF3	1.03709e-16	1.33083	2.51547	0.547	0.262	3.79584e-12
ABCB1	3.70845e-11	1.31521	2.48838	0.262	0.081	1.35733e-06
LDHB	6.09661e-21	1.29297	2.45031	0.685	0.433	2.23142e-16
TMEM131L	1.05975e-19	1.2896	2.4446	0.664	0.379	3.8788e-15
CEBPB	8.80281e-20	1.28845	2.44265	0.457	0.134	3.22191e-15
AC004687.1	1.62271e-08	1.25763	2.39103	0.387	0.215	0.000593927
TMC8	2.06101e-10	1.2533	2.38386	0.376	0.178	7.54351e-06
GBP2	2.14816e-20	1.25123	2.38044	0.72	0.426	7.86248e-16
DHRS3	1.94353e-17	1.24866	2.3762	0.315	0.067	7.11353e-13
ITGA4	8.38844e-26	1.23942	2.36103	0.708	0.359	3.07025e-21
TMEM156	9.24887e-09	1.21559	2.32235	0.269	0.101	0.000338518
KLRB1	6.18316e-09	1.19864	2.29523	0.301	0.131	0.00022631
LYAR	2.12724e-11	1.19843	2.2949	0.553	0.366	7.78593e-07
LTB	1.80202e-11	1.17015	2.25035	0.588	0.399	6.59557e-07
BTG3	5.32483e-07	1.15236	2.22277	0.476	0.326	0.0194894
CD28	2.17485e-16	1.1423	2.20733	0.595	0.322	7.96018e-12
ISG20	9.47915e-18	1.11112	2.16013	0.629	0.326	3.46946e-13
RORA	7.53234e-20	1.1049	2.15085	0.876	0.711	2.75691e-15
ATP10A	1.4229e-08	1.1006	2.14443	0.324	0.148	0.000520796
ERN1	6.36729e-14	1.09532	2.13661	0.627	0.403	2.33049e-09
TAGAP	1.65998e-07	1.09445	2.13532	0.391	0.232	0.00607569
CACYBP	1.40462e-08	1.07771	2.11068	0.603	0.44	0.000514107
HSPA8	1.29113e-06	1.06969	2.09898	0.794	0.755	0.0472568
PLAAT4	8.30037e-09	1.06412	2.09089	0.35	0.171	0.000303802
PLEKHA7	4.20589e-09	1.03045	2.04266	0.376	0.195	0.00015394
KLF3	1.2882e-11	1.02895	2.04054	0.62	0.416	4.71496e-07
RPS10	4.21152e-18	1.01692	2.02359	0.929	0.862	1.54146e-13
RPL36A	1.00508e-30	1.01183	2.01646	0.952	0.876	3.67871e-26
GPR183	6.43047e-20	1.00406	2.00564	0.779	0.517	2.35362e-15
GIMAP7	1.16786e-09	1.00069	2.00096	0.558	0.356	4.27449e-05
UXS1	2.8148e-07	1.00018	2.00025	0.322	0.164	0.0103025
FLT3LG	3.12064e-08	0.997962	1.99718	0.305	0.141	0.00114218
DIPK1A	8.72248e-08	0.986655	1.98159	0.451	0.292	0.00319251
SORL1	2.16929e-14	0.980539	1.9732	0.559	0.302	7.9398e-10
NFKBIA	5.01273e-10	0.979217	1.9714	0.707	0.48	1.83471e-05
PERP	2.73125e-10	0.975418	1.96621	0.27	0.084	9.99664e-06
OXNAD1	2.45163e-14	0.971259	1.96055	0.673	0.48	8.97322e-10
TSPAN14	2.5218e-08	0.969981	1.95882	0.426	0.245	0.000923004
TXNIP	9.85825e-11	0.951687	1.93413	0.78	0.638	3.60822e-06
PPTC7	2.94094e-07	0.931605	1.9074	0.515	0.366	0.0107641
LPIN2	4.99849e-12	0.913353	1.88342	0.599	0.372	1.8295e-07
PDE3B	7.90323e-22	0.91107	1.88044	0.888	0.681	2.89266e-17
TRIM22	1.29151e-09	0.902635	1.86948	0.497	0.285	4.72705e-05
RPLP1	3.24592e-35	0.881809	1.84268	0.977	0.94	1.18804e-30
GIMAP5	4.57506e-07	0.874817	1.83378	0.407	0.258	0.0167452
IRS2	8.87278e-07	0.873475	1.83207	0.346	0.188	0.0324753
SOD2	1.97747e-09	0.870986	1.82891	0.32	0.131	7.23774e-05
LIMD2	9.86462e-09	0.864164	1.82028	0.546	0.369	0.000361055
ARHGAP25	2.59334e-07	0.846492	1.79812	0.471	0.309	0.00949188
CAMK4	1.18945e-12	0.84648	1.79811	0.813	0.742	4.3535e-08
RPL39	1.25755e-34	0.845668	1.7971	0.968	0.936	4.60275e-30
BICDL1	2.75576e-12	0.844608	1.79578	0.825	0.678	1.00864e-07
ORAI2	5.20223e-07	0.841887	1.79239	0.391	0.238	0.0190407
BNIP3	7.94936e-09	0.840583	1.79077	0.361	0.171	0.000290955
SERPINB9	4.17459e-12	0.839871	1.78989	0.673	0.5	1.52794e-07
RPLP2	3.88291e-22	0.833027	1.78142	0.974	0.963	1.42118e-17
CYTIP	7.07289e-12	0.830056	1.77775	0.898	0.805	2.58875e-07
RORA-AS1	1.03248e-08	0.827944	1.77515	0.545	0.362	0.000377896
IL18R1	5.0312e-08	0.827386	1.77447	0.355	0.185	0.00184147
RPL5	8.54243e-26	0.825808	1.77253	0.972	0.916	3.12662e-21
RPS8	1.39031e-23	0.822654	1.76866	0.975	0.963	5.08868e-19
TNIK	7.39331e-09	0.818162	1.76316	0.77	0.651	0.000270603
TES	1.59281e-08	0.811696	1.75527	0.435	0.248	0.000582984
RPAP2	2.57939e-10	0.811099	1.75455	0.578	0.362	9.44083e-06
EEF1G	9.58795e-19	0.806155	1.74855	0.914	0.849	3.50929e-14
TUBB	3.8917e-08	0.803851	1.74576	0.532	0.352	0.0014244
CD47	1.41717e-17	0.803176	1.74494	0.779	0.54	5.18699e-13
RPS17	1.24482e-17	0.800826	1.7421	0.929	0.832	4.55615e-13
COTL1	6.94194e-07	0.799929	1.74102	0.527	0.376	0.0254082
RPL31	1.70211e-11	0.798215	1.73895	0.943	0.879	6.22991e-07
RPL7	1.89271e-18	0.792907	1.73256	0.949	0.883	6.92752e-14
LPIN1	4.96936e-09	0.792544	1.73213	0.374	0.181	0.000181884
SATB1	9.02593e-09	0.789686	1.7287	0.578	0.386	0.000330358
PAG1	4.90193e-13	0.785164	1.72329	0.7	0.463	1.79415e-08
SAT1	1.75474e-09	0.783339	1.72111	0.667	0.46	6.42253e-05
EEF1A1	5.45572e-20	0.775551	1.71184	0.981	0.983	1.99685e-15
SMAD3	1.70269e-09	0.775329	1.71158	0.689	0.517	6.23201e-05
STK17A	3.96098e-15	0.770293	1.70562	0.928	0.852	1.44976e-10
RPS29	1.4772e-30	0.768028	1.70294	0.975	0.946	5.4067e-26
PSMA1	1.75155e-09	0.76766	1.70251	0.712	0.547	6.41085e-05
RPL10A	7.21385e-23	0.759602	1.69302	0.947	0.866	2.64034e-18
RPL37	4.62167e-22	0.758107	1.69127	0.968	0.953	1.69158e-17
CLEC2B	2.35673e-07	0.75709	1.69008	0.82	0.725	0.00862586
CD48	5.91547e-14	0.752063	1.6842	0.804	0.624	2.16512e-09
RPS2	2.61307e-23	0.751227	1.68322	0.967	0.943	9.5641e-19
GMFG	4.97059e-08	0.749593	1.68132	0.633	0.497	0.00181929
NSMCE3	1.28331e-07	0.746774	1.67804	0.536	0.369	0.00469704
IL7R	4.04586e-15	0.7445	1.67539	0.867	0.718	1.48082e-10
RPS12	1.72967e-25	0.743923	1.67472	0.977	0.946	6.33076e-21
RPL23	2.4245e-20	0.742937	1.67358	0.949	0.859	8.8739e-16
NFKBIZ	1.30358e-06	0.730705	1.65945	0.533	0.389	0.0477125
PDE4D	5.57256e-15	0.726872	1.65505	0.887	0.698	2.03961e-10
CERK	1.0633e-07	0.725682	1.65368	0.554	0.393	0.00389179
RPS11	2.242e-25	0.723939	1.65169	0.964	0.913	8.20595e-21
RUNX2	9.19095e-08	0.7236	1.6513	0.608	0.446	0.00336398
RPLP0	5.2452e-14	0.723509	1.65119	0.952	0.893	1.9198e-09
RPS19	5.20246e-33	0.717756	1.64462	0.982	0.956	1.90415e-28
RPS6	3.5936e-23	0.717588	1.64443	0.977	0.923	1.31529e-18
RPL27A	1.09906e-20	0.712628	1.63879	0.96	0.923	4.02267e-16
MCUB	2.154e-09	0.706705	1.63207	0.651	0.436	7.88384e-05
RPS28	2.91618e-24	0.705225	1.6304	0.973	0.94	1.06735e-19
KRAS	4.06569e-09	0.704648	1.62975	0.72	0.56	0.000148808
UBALD2	5.60252e-07	0.703007	1.62789	0.47	0.312	0.0205058
RPL11	9.53579e-24	0.702767	1.62762	0.977	0.93	3.4902e-19
TPT1	7.28268e-26	0.70164	1.62635	0.977	0.973	2.66553e-21
RPS18	5.63378e-26	0.698127	1.6224	0.972	0.94	2.06202e-21
KIF2A	3.25515e-15	0.697856	1.62209	0.836	0.658	1.19142e-10
RPL19	5.27709e-25	0.696978	1.62111	0.972	0.943	1.93147e-20
HIF1A	1.4631e-08	0.6967	1.62079	0.777	0.611	0.00053551
RGS2	5.35311e-07	0.695746	1.61972	0.474	0.315	0.0195929
ATF7IP	6.73275e-13	0.690629	1.61399	0.78	0.581	2.46425e-08
ERO1A	2.88096e-08	0.689811	1.61307	0.557	0.349	0.00105446
CXCR4	1.50529e-16	0.689391	1.6126	0.917	0.802	5.50952e-12
FAAH2	8.61993e-07	0.687707	1.61072	0.48	0.309	0.0315498
P2RY8	3.06863e-13	0.686137	1.60897	0.876	0.758	1.12315e-08
RPL23A	1.3137e-25	0.681389	1.60368	0.966	0.943	4.80827e-21
ATP5MC2	6.65213e-08	0.681163	1.60343	0.68	0.53	0.00243475
RPL34	2.24526e-22	0.679637	1.60174	0.975	0.94	8.21788e-18
RPS4X	1.19e-23	0.678494	1.60047	0.971	0.926	4.35552e-19
CDC14A	1.54268e-08	0.677648	1.59953	0.853	0.755	0.000564636
RNF149	1.18331e-12	0.677068	1.59889	0.838	0.695	4.33102e-08
PRKCB	5.44829e-08	0.670979	1.59215	0.661	0.51	0.00199413
RPS3A	6.90823e-24	0.669019	1.58999	0.979	0.946	2.52848e-19
H1FX	3.88973e-07	0.663956	1.58442	0.563	0.399	0.0142368
GLTP	1.47542e-10	0.663924	1.58439	0.367	0.151	5.40017e-06
SNHG8	1.62166e-08	0.661287	1.58149	0.655	0.483	0.000593542
TRAF3	8.44323e-11	0.659448	1.57948	0.764	0.56	3.09031e-06
RPL12	7.03436e-19	0.658781	1.57875	0.966	0.909	2.57465e-14
HNRNPA1	1.20648e-09	0.655382	1.57503	0.851	0.768	4.41585e-05
VAMP2	3.05858e-11	0.65259	1.57199	0.768	0.581	1.11947e-06
SMCHD1	7.09393e-10	0.648327	1.56735	0.965	0.966	2.59645e-05
PDK3	1.43137e-08	0.647789	1.56677	0.507	0.302	0.000523897
PIK3IP1	5.99983e-07	0.646431	1.56529	0.622	0.473	0.02196
RPL29	1.43087e-21	0.642861	1.56142	0.958	0.899	5.23711e-17
RBM3	1.26349e-08	0.640076	1.55841	0.678	0.5	0.000462451
RPL27	9.27764e-16	0.639876	1.5582	0.946	0.889	3.39571e-11
CSTB	1.74019e-09	0.639338	1.55761	0.503	0.262	6.36929e-05
TLE5	2.85004e-08	0.634113	1.55198	0.701	0.567	0.00104314
UBC	5.24236e-12	0.633488	1.55131	0.924	0.785	1.91875e-07
RPL13	1.08368e-23	0.629189	1.54669	0.978	0.96	3.96639e-19
RPL13A	2.59782e-14	0.627341	1.54472	0.98	0.963	9.50828e-10
EVI2A	1.9598e-07	0.626589	1.54391	0.644	0.473	0.00717307
TOMM7	1.43283e-11	0.626071	1.54336	0.869	0.762	5.2443e-07
RPSA	3.04685e-10	0.625407	1.54265	0.946	0.919	1.11518e-05
RPL37A	7.56251e-18	0.625106	1.54232	0.973	0.923	2.76795e-13
RPS23	1.01296e-22	0.623578	1.54069	0.966	0.93	3.70755e-18
PPP3CC	1.24301e-10	0.617499	1.53421	0.764	0.587	4.54954e-06
RNF166	1.19771e-06	0.615172	1.53174	0.508	0.329	0.0438375
EIF4A2	2.77854e-08	0.614836	1.53138	0.803	0.705	0.00101697
EVI2B	5.59458e-09	0.614491	1.53102	0.65	0.456	0.000204767
RPL22	3.98745e-13	0.614304	1.53082	0.943	0.879	1.45945e-08
RAPGEF1	1.95791e-11	0.613721	1.5302	0.83	0.664	7.16615e-07
ABLIM1	9.68971e-10	0.612656	1.52907	0.771	0.587	3.54653e-05
LINC01578	1.21806e-11	0.609936	1.52619	0.877	0.732	4.4582e-07
ZBTB25	2.38689e-07	0.607962	1.5241	0.515	0.342	0.00873626
RPS13	1.98471e-18	0.603832	1.51975	0.964	0.926	7.26422e-14
RPS9	2.13286e-20	0.602479	1.51832	0.954	0.926	7.80648e-16
TNFAIP3	2.25606e-12	0.600378	1.51611	0.963	0.872	8.25739e-08
CELF2	1.40295e-09	0.599805	1.51551	0.899	0.762	5.13493e-05
RPL32	3.47415e-21	0.599411	1.5151	0.968	0.943	1.27157e-16
CHD3	1.77564e-07	0.599398	1.51508	0.588	0.399	0.00649901
RPL6	3.63677e-11	0.59585	1.51136	0.963	0.926	1.33109e-06
RPL3	2.89734e-18	0.591867	1.5072	0.961	0.923	1.06046e-13
RPL18A	9.09769e-20	0.591044	1.50634	0.966	0.926	3.32985e-15
RPS7	4.4474e-19	0.589809	1.50505	0.973	0.93	1.62779e-14
RPS14	9.42625e-19	0.587063	1.50219	0.971	0.946	3.4501e-14
RNF213	6.54488e-08	-0.590139	-1.50539	0.872	0.889	0.00239549
PICALM	1.96789e-07	-0.590621	-1.5059	0.867	0.903	0.00720269
USP32	2.21131e-07	-0.591055	-1.50635	0.401	0.554	0.00809361
SIPA1L3	2.06746e-07	-0.592633	-1.508	0.376	0.544	0.00756711
MT-CYB	1.8789e-13	-0.595597	-1.5111	0.974	0.963	6.87697e-09
NEAT1	4.09225e-11	-0.596578	-1.51213	0.977	0.98	1.4978e-06
CYBA	3.56592e-09	-0.597884	-1.51349	0.834	0.822	0.000130516
MYL6	2.60161e-18	-0.598925	-1.51459	0.882	0.923	9.52215e-14
IQGAP2	7.01463e-15	-0.600186	-1.51591	0.863	0.95	2.56742e-10
BIRC3	4.45018e-08	-0.600204	-1.51593	0.762	0.846	0.00162881
PTPN22	8.41213e-11	-0.601838	-1.51765	0.762	0.876	3.07892e-06
SIPA1L1	3.75154e-10	-0.605148	-1.52113	0.789	0.866	1.3731e-05
NDUFA6	5.68333e-07	-0.611459	-1.5278	0.452	0.574	0.0208016
ATRN	1.22466e-07	-0.612483	-1.52889	0.287	0.453	0.00448239
NDUFA13	1.19336e-08	-0.616233	-1.53287	0.601	0.681	0.000436782
STAM	7.47081e-09	-0.619133	-1.53595	0.554	0.691	0.000273439
TYW1B	4.27366e-07	-0.627034	-1.54439	0.377	0.527	0.015642
RALGAPA2	1.63407e-09	-0.628082	-1.54551	0.465	0.654	5.98085e-05
ANXA11	6.3488e-08	-0.629815	-1.54737	0.559	0.681	0.00232372
GOLGB1	4.17945e-09	-0.632276	-1.55001	0.791	0.852	0.000152972
CLEC16A	1.09229e-06	-0.632976	-1.55076	0.447	0.591	0.0399788
PRRC2B	4.02082e-11	-0.64163	-1.56009	0.702	0.809	1.47166e-06
GPR137B	9.54038e-07	-0.648085	-1.56709	0.39	0.52	0.0349188
ATP6V0B	3.55452e-08	-0.658879	-1.57886	0.477	0.611	0.00130099
RASA1	8.08301e-08	-0.666068	-1.58674	0.59	0.705	0.00295846
CST7	3.66011e-12	-0.68244	-1.60485	0.666	0.829	1.33964e-07
RTN3	2.1513e-07	-0.684174	-1.60678	0.45	0.594	0.00787398
SMYD3	5.8091e-11	-0.687489	-1.61048	0.603	0.758	2.12619e-06
PPP1R13B	1.12179e-08	-0.697549	-1.62175	0.277	0.453	0.000410586
MAP4	7.704e-14	-0.699396	-1.62382	0.634	0.785	2.81974e-09
AHR	1.1034e-10	-0.702171	-1.62695	0.507	0.678	4.03855e-06
TBCD	4.93109e-09	-0.703984	-1.629	0.431	0.591	0.000180483
SCAPER	3.04564e-07	-0.705946	-1.63121	0.435	0.574	0.0111473
NIBAN1	6.09976e-21	-0.707595	-1.63308	0.898	0.943	2.23257e-16
TIPARP	6.22794e-10	-0.709705	-1.63547	0.735	0.815	2.27949e-05
SLC35E1	1.04828e-06	-0.711141	-1.6371	0.429	0.567	0.038368
STMN1	1.4699e-09	-0.715189	-1.6417	0.182	0.349	5.37999e-05
NLK	4.05518e-07	-0.716153	-1.6428	0.321	0.477	0.0148424
NASP	2.93858e-12	-0.72399	-1.65174	0.617	0.758	1.07555e-07
APLP2	1.55917e-08	-0.726364	-1.65446	0.356	0.534	0.000570673
NR3C1	2.12928e-24	-0.728611	-1.65704	0.956	0.977	7.79339e-20
MBP	7.49903e-27	-0.731302	-1.66014	0.949	0.963	2.74472e-22
PRDX1	2.38666e-10	-0.735319	-1.66477	0.455	0.621	8.7354e-06
GNPTAB	1.31452e-11	-0.735896	-1.66543	0.517	0.661	4.81128e-07
PPP1R12B	8.35763e-09	-0.737849	-1.66769	0.367	0.544	0.000305898
SLC66A2	4.08372e-07	-0.740751	-1.67105	0.291	0.426	0.0149468
KCNAB2	2.14298e-11	-0.740852	-1.67116	0.575	0.725	7.84352e-07
AKAP13	2.98693e-35	-0.744548	-1.67545	0.975	0.987	1.09325e-30
MYO9A	1.52774e-08	-0.745393	-1.67643	0.437	0.587	0.000559168
TPST2	3.55469e-07	-0.751544	-1.68359	0.293	0.44	0.0130105
MYO1D	1.15727e-08	-0.754566	-1.68712	0.418	0.591	0.000423572
RPS6KC1	4.81596e-10	-0.757969	-1.69111	0.42	0.604	1.76269e-05
MGA	6.53185e-07	-0.758747	-1.69202	0.345	0.5	0.0239072
KDSR	7.82815e-08	-0.763089	-1.69712	0.431	0.57	0.00286518
LINC01871	2.81973e-12	-0.763156	-1.6972	0.554	0.715	1.03205e-07
TNFRSF18	2.58836e-11	-0.763838	-1.698	0.353	0.56	9.47365e-07
NME7	1.80183e-08	-0.764565	-1.69886	0.412	0.564	0.000659488
LGALS3	3.90732e-07	-0.764599	-1.6989	0.346	0.487	0.0143012
LPP	2.07331e-07	-0.767905	-1.7028	0.518	0.641	0.00758854
RPS6KA5	1.37947e-13	-0.768766	-1.70381	0.666	0.819	5.04901e-09
PRR5L	3.24956e-07	-0.774844	-1.71101	0.278	0.426	0.0118937
HLA-DRB1	2.02874e-07	-0.777191	-1.71379	0.298	0.446	0.00742538
SYTL2	1.57555e-15	-0.778652	-1.71553	0.737	0.836	5.76668e-11
FXYD2	9.51372e-07	-0.778966	-1.7159	0.148	0.268	0.0348212
TRIO	8.84061e-10	-0.78101	-1.71833	0.215	0.403	3.23575e-05
PDE4A	1.07462e-16	-0.786722	-1.72515	0.373	0.638	3.9332e-12
NCS1	6.88416e-08	-0.789071	-1.72796	0.153	0.295	0.00251967
MYO1G	5.34594e-07	-0.789471	-1.72844	0.334	0.473	0.0195667
ERC1	1.69978e-15	-0.790722	-1.72994	0.619	0.805	6.22136e-11
BMPR2	1.86401e-07	-0.791399	-1.73075	0.433	0.564	0.00682247
MLEC	4.97324e-09	-0.795906	-1.73617	0.429	0.581	0.000182026
GALNT2	8.78863e-08	-0.80562	-1.7479	0.384	0.537	0.00321672
MGST3	5.12413e-08	-0.812329	-1.75604	0.326	0.473	0.00187548
ATP2B4	8.87281e-09	-0.820415	-1.76591	0.572	0.705	0.000324754
TTLL5	3.57798e-08	-0.821789	-1.7676	0.288	0.443	0.00130958
KLRC3	1.13507e-07	-0.822355	-1.76829	0.209	0.362	0.00415445
ARHGAP21	2.02364e-08	-0.822467	-1.76843	0.253	0.419	0.000740673
LPCAT3	6.76825e-07	-0.830785	-1.77865	0.303	0.433	0.0247725
TOX	1.26307e-08	-0.839067	-1.78889	0.245	0.419	0.000462297
TRGC2	7.184e-08	-0.84413	-1.79518	0.304	0.453	0.00262942
ZFYVE28	3.4675e-18	-0.848159	-1.8002	0.518	0.765	1.26914e-13
GOLGA3	5.88854e-07	-0.850557	-1.8032	0.328	0.45	0.0215527
D2HGDH	4.85868e-07	-0.85296	-1.8062	0.301	0.44	0.0177833
FER	6.21139e-11	-0.853158	-1.80645	0.391	0.581	2.27343e-06
PTMS	1.12553e-06	-0.863596	-1.81957	0.204	0.339	0.0411954
SSH1	4.91106e-09	-0.865175	-1.82156	0.452	0.611	0.00017975
PRNP	6.95199e-12	-0.868696	-1.82601	0.471	0.648	2.5445e-07
IKZF2	2.09609e-11	-0.869074	-1.82649	0.238	0.443	7.6719e-07
FLNA	3.79317e-13	-0.870101	-1.82779	0.589	0.735	1.38834e-08
ALMS1	1.39372e-10	-0.877264	-1.83689	0.37	0.547	5.10117e-06
PPP1R10	3.91341e-08	-0.878435	-1.83838	0.4	0.547	0.00143235
RB1	1.31458e-18	-0.890164	-1.85339	0.661	0.822	4.8115e-14
CRIM1	1.17984e-09	-0.895345	-1.86005	0.306	0.48	4.31833e-05
RIN3	2.1028e-16	-0.896161	-1.86111	0.425	0.668	7.69647e-12
LINC01128	1.85772e-07	-0.896818	-1.86195	0.201	0.339	0.00679943
AC020916.1	5.43237e-08	-0.899774	-1.86577	0.384	0.534	0.0019883
PACSIN2	1.16909e-14	-0.914866	-1.88539	0.479	0.681	4.27898e-10
ACTN4	2.60646e-23	-0.919231	-1.89111	0.632	0.836	9.53991e-19
HLA-DPB1	1.30759e-11	-0.92458	-1.89813	0.253	0.453	4.78592e-07
STYK1	4.9944e-08	-0.924902	-1.89856	0.07	0.178	0.001828
FOSB	5.72229e-09	-0.926752	-1.90099	0.349	0.507	0.000209442
PLEC	5.83874e-08	-0.928854	-1.90376	0.269	0.416	0.00213704
BCOR	1.2318e-06	-0.936674	-1.91411	0.296	0.43	0.0450849
APOBEC3G	2.60341e-15	-0.937884	-1.91572	0.415	0.621	9.52874e-11
DDX10	1.59467e-10	-0.939513	-1.91788	0.301	0.487	5.83665e-06
GMDS	3.89333e-12	-0.944075	-1.92395	0.375	0.581	1.425e-07
LRIF1	1.16844e-09	-0.946292	-1.92691	0.253	0.416	4.27661e-05
ALOX5AP	3.92246e-12	-0.946452	-1.92713	0.417	0.621	1.43566e-07
LGALS1	1.97945e-27	-0.949831	-1.93165	0.64	0.859	7.24498e-23
MANF	1.45072e-08	-0.95221	-1.93483	0.362	0.513	0.000530979
PRKCA	3.05214e-13	-0.95351	-1.93658	0.536	0.711	1.11711e-08
SEPTIN11	1.0108e-14	-0.956861	-1.94108	0.403	0.607	3.69964e-10
MB21D2	3.74505e-09	-0.962458	-1.94863	0.226	0.389	0.000137073
ACVR2A	2.46492e-07	-0.968928	-1.95739	0.349	0.483	0.00902186
FAM102B	4.62805e-18	-0.970098	-1.95897	0.57	0.758	1.69391e-13
DYNLL1	7.85071e-13	-0.971338	-1.96066	0.446	0.607	2.87344e-08
COLGALT2	1.29914e-08	-0.976892	-1.96822	0.136	0.279	0.0004755
MROH1	2.52541e-12	-0.979691	-1.97204	0.266	0.47	9.24324e-08
MAML2	1.33548e-09	-0.98239	-1.97574	0.712	0.768	4.88799e-05
IKZF3	6.10377e-10	-0.985267	-1.97968	0.718	0.768	2.23404e-05
SLC25A1	6.94079e-07	-0.985864	-1.9805	0.107	0.218	0.025404
MCF2L2	1.64889e-08	-0.995218	-1.99338	0.204	0.356	0.000603509
CASS4	8.78029e-08	-1.01124	-2.01565	0.138	0.268	0.00321368
CDRT4	6.40657e-08	-1.01239	-2.01725	0.192	0.336	0.00234487
CD63	1.18904e-17	-1.01643	-2.02291	0.567	0.738	4.35199e-13
PLEKHA5	2.17218e-08	-1.01651	-2.02303	0.316	0.483	0.00079504
STARD9	4.61369e-08	-1.02031	-2.02835	0.146	0.282	0.00168866
AC093865.1	1.29746e-10	-1.03274	-2.04591	0.128	0.292	4.74884e-06
EHD4	9.72092e-12	-1.04062	-2.0571	0.34	0.517	3.55795e-07
PSTPIP2	3.42134e-07	-1.04742	-2.06683	0.126	0.248	0.0125225
PIK3AP1	1.65569e-15	-1.05585	-2.07894	0.291	0.534	6.05998e-11
MPP6	2.08991e-10	-1.05639	-2.07972	0.321	0.513	7.64927e-06
NFIL3	4.50144e-07	-1.05639	-2.07973	0.201	0.336	0.0164757
CHKA	6.0748e-07	-1.06195	-2.08775	0.147	0.272	0.0222344
CEMIP2	9.51536e-22	-1.0655	-2.09289	0.799	0.893	3.48272e-17
SFMBT2	2.83266e-17	-1.07554	-2.10751	0.584	0.779	1.03678e-12
BTD	8.66792e-07	-1.07696	-2.10958	0.272	0.396	0.0317254
SLC39A11	2.112e-09	-1.07851	-2.11186	0.143	0.292	7.73014e-05
ARHGAP35	1.90436e-16	-1.08023	-2.11437	0.464	0.671	6.97013e-12
CAPG	1.38953e-09	-1.08308	-2.11855	0.133	0.282	5.08581e-05
SNCA	8.56075e-10	-1.09077	-2.12987	0.087	0.221	3.13332e-05
MCC	1.39075e-10	-1.09522	-2.13646	0.15	0.315	5.09029e-06
NAMPT	8.30024e-26	-1.09625	-2.13798	0.715	0.869	3.03797e-21
PHLDA1	4.09866e-11	-1.09873	-2.14167	0.255	0.436	1.50015e-06
ABCG1	1.22879e-10	-1.12202	-2.17651	0.33	0.507	4.49749e-06
ABR	3.62897e-16	-1.12377	-2.17915	0.392	0.617	1.32824e-11
TSPAN2	6.64421e-08	-1.12926	-2.18747	0.165	0.302	0.00243185
SOS1	1.29885e-20	-1.13525	-2.19657	0.769	0.872	4.75393e-16
PPP2R2B	1.15354e-07	-1.13528	-2.19661	0.208	0.349	0.00422207
LMNA	8.76455e-33	-1.14534	-2.21198	0.642	0.862	3.20791e-28
ARHGAP18	1.82269e-11	-1.14556	-2.21231	0.11	0.268	6.67123e-07
LINC01588	6.44358e-12	-1.14961	-2.21853	0.329	0.51	2.35842e-07
PPM1L	1.24171e-07	-1.15087	-2.22048	0.122	0.245	0.00454478
AK4	3.94855e-07	-1.15548	-2.22758	0.106	0.218	0.0144521
EXOC6B	2.04684e-13	-1.15663	-2.22937	0.36	0.56	7.49165e-09
RGS9	4.21736e-15	-1.16892	-2.24843	0.236	0.463	1.5436e-10
BCL2L11	1.13244e-06	-1.17208	-2.25337	0.2	0.322	0.0414484
SLC9A9	6.77222e-10	-1.19194	-2.2846	0.139	0.295	2.4787e-05
ADCY3	2.3572e-07	-1.19646	-2.29176	0.099	0.211	0.0086276
ITSN1	9.44618e-12	-1.20554	-2.30623	0.137	0.312	3.45739e-07
AC009313.1	1.67756e-07	-1.21232	-2.3171	0.159	0.289	0.00614003
WDR19	1.32148e-06	-1.22516	-2.33782	0.122	0.232	0.0483674
TNFSF10	1.51652e-07	-1.23596	-2.35538	0.284	0.409	0.00555063
IL32	5.01426e-26	-1.23903	-2.36039	0.81	0.876	1.83527e-21
XCL1	9.16177e-15	-1.24365	-2.36796	0.233	0.456	3.3533e-10
ITM2C	7.02906e-13	-1.25747	-2.39076	0.301	0.493	2.5727e-08
AHI1	2.36955e-21	-1.25808	-2.39177	0.553	0.779	8.67279e-17
ANKRD28	2.28476e-23	-1.25899	-2.39329	0.515	0.765	8.36247e-19
TRERF1	8.85247e-17	-1.27469	-2.41946	0.374	0.594	3.24009e-12
LPAR6	3.20171e-20	-1.28371	-2.43464	0.319	0.591	1.17186e-15
ANO10	8.32312e-16	-1.28612	-2.43871	0.185	0.403	3.04634e-11
SPINT2	1.71655e-08	-1.29299	-2.45036	0.11	0.235	0.000628275
MAMLD1	8.47836e-12	-1.2996	-2.4616	0.125	0.292	3.10317e-07
CPNE8	1.55061e-08	-1.30031	-2.46282	0.127	0.258	0.000567538
CHPT1	2.92272e-22	-1.30305	-2.46749	0.35	0.617	1.06975e-17
EDA	1.74114e-07	-1.30618	-2.47285	0.122	0.238	0.00637276
LRP8	5.47302e-09	-1.3083	-2.47649	0.113	0.245	0.000200318
DOCK4	6.70394e-09	-1.31059	-2.48042	0.072	0.188	0.000245371
RTKN2	4.63792e-09	-1.31613	-2.48996	0.108	0.242	0.000169753
SPIRE1	7.74322e-15	-1.31876	-2.49452	0.171	0.379	2.83409e-10
RFX2	1.49915e-21	-1.31998	-2.49662	0.353	0.624	5.48702e-17
EPN2	1.19208e-08	-1.33102	-2.5158	0.098	0.221	0.000436313
ZNRF1	7.8887e-14	-1.33816	-2.52829	0.305	0.503	2.88734e-09
SKAP2	9.5212e-09	-1.35619	-2.56008	0.125	0.255	0.000348486
MSRA	4.6111e-11	-1.35874	-2.56461	0.118	0.272	1.68771e-06
DUSP4	2.32168e-19	-1.36548	-2.57662	0.346	0.604	8.49758e-15
GPR68	6.67676e-17	-1.36664	-2.57869	0.237	0.466	2.44376e-12
RALGPS1	8.70428e-12	-1.36728	-2.57983	0.138	0.305	3.18585e-07
GPAT3	4.77855e-09	-1.37933	-2.60148	0.161	0.305	0.0001749
FNBP1L	5.47533e-07	-1.39489	-2.62969	0.057	0.144	0.0200403
JAML	3.5504e-26	-1.40616	-2.65031	0.447	0.708	1.29948e-21
BMERB1	1.42214e-13	-1.41046	-2.65822	0.164	0.352	5.20519e-09
TIAM1	3.63824e-15	-1.4108	-2.65884	0.346	0.554	1.33163e-10
RNF144A	1.38424e-08	-1.41088	-2.65899	0.249	0.379	0.000506646
KIAA0753	6.76922e-07	-1.41523	-2.66703	0.084	0.188	0.024776
RXRA	1.43615e-12	-1.45015	-2.73237	0.18	0.366	5.25644e-08
PDGFA	1.28265e-07	-1.45271	-2.73722	0.064	0.164	0.00469463
CLIP2	2.48444e-11	-1.45281	-2.73741	0.131	0.292	9.0933e-07
STK3	1.21541e-17	-1.45469	-2.74099	0.216	0.45	4.44852e-13
ATP8B4	5.38818e-11	-1.45586	-2.74321	0.161	0.336	1.97213e-06
HECTD2	4.91771e-07	-1.45923	-2.74962	0.11	0.221	0.0179993
PPFIBP1	2.93634e-07	-1.46405	-2.75881	0.064	0.158	0.0107473
GCNT1	6.35831e-14	-1.46436	-2.75942	0.157	0.349	2.3272e-09
COL6A2	6.57844e-07	-1.46571	-2.76199	0.06	0.151	0.0240777
SEMA4A	9.14038e-17	-1.47095	-2.77204	0.111	0.312	3.34547e-12
SLC1A5	5.94817e-09	-1.47358	-2.7771	0.163	0.305	0.000217709
OSBP2	1.41297e-12	-1.48835	-2.80568	0.067	0.208	5.17161e-08
CD151	1.43008e-07	-1.49069	-2.81022	0.07	0.171	0.00523425
MTSS1	5.95953e-45	-1.50013	-2.82869	0.28	0.728	2.18125e-40
MFHAS1	6.26706e-17	-1.50874	-2.84562	0.307	0.537	2.29381e-12
CEP112	1.79458e-07	-1.516	-2.85996	0.1	0.211	0.00656835
SDK2	1.3214e-12	-1.52226	-2.8724	0.085	0.238	4.83646e-08
LAX1	3.1772e-13	-1.52613	-2.88013	0.217	0.403	1.16289e-08
AL158068.2	7.29263e-07	-1.52916	-2.88618	0.051	0.134	0.0266918
DENND2C	4.02099e-09	-1.53044	-2.88874	0.069	0.185	0.000147172
IGFLR1	3.33665e-14	-1.53189	-2.89164	0.186	0.383	1.22125e-09
EMP1	4.60371e-09	-1.55777	-2.94399	0.112	0.245	0.000168501
BATF	1.93876e-31	-1.56454	-2.95783	0.441	0.728	7.09605e-27
CAMSAP2	1.54673e-15	-1.57278	-2.97478	0.098	0.282	5.66119e-11
LRP12	5.44161e-07	-1.59363	-3.01807	0.057	0.144	0.0199168
SLCO4A1	3.23634e-08	-1.62778	-3.09038	0.064	0.168	0.00118453
CTNNA1	6.65719e-38	-1.6293	-3.09363	0.334	0.695	2.4366e-33
SIPA1L2	8.91062e-10	-1.66082	-3.16197	0.088	0.218	3.26138e-05
ATP1B1	1.49939e-22	-1.67777	-3.19933	0.158	0.419	5.48792e-18
PCSK1N	2.80526e-08	-1.68776	-3.22155	0.038	0.124	0.00102675
SHB	4.80742e-07	-1.69243	-3.232	0.049	0.134	0.0175956
INSR	2.77212e-09	-1.69922	-3.24725	0.061	0.171	0.000101462
ZNF365	1.32777e-11	-1.70255	-3.25475	0.066	0.198	4.85976e-07
PRUNE2	3.66727e-09	-1.70317	-3.25615	0.036	0.128	0.000134226
GEM	1.86475e-11	-1.70915	-3.26969	0.102	0.252	6.82517e-07
DYNC2H1	9.0289e-08	-1.71501	-3.28299	0.059	0.154	0.00330467
E2F1	5.32241e-09	-1.71625	-3.2858	0.079	0.195	0.000194805
CFAP161	1.022e-07	-1.7209	-3.29641	0.063	0.161	0.00374061
TSPAN9	1.36074e-08	-1.72167	-3.29818	0.021	0.094	0.000498044
EFNA5	4.6538e-08	-1.74176	-3.34443	0.023	0.094	0.00170334
AL360178.1	8.39702e-09	-1.75116	-3.36629	0.057	0.161	0.000307339
MYO1E	4.27949e-13	-1.75797	-3.38221	0.086	0.242	1.56633e-08
NIBAN2	4.15709e-09	-1.77657	-3.42611	0.059	0.164	0.000152154
PLEKHH2	3.15131e-07	-1.78197	-3.43896	0.061	0.151	0.0115341
ADAMTS17	8.51978e-12	-1.80678	-3.49861	0.091	0.238	3.11832e-07
TTYH3	1.25569e-07	-1.82442	-3.54164	0.051	0.141	0.00459594
DPF3	2.5524e-11	-1.86428	-3.64087	0.041	0.151	9.34204e-07
KCNQ3	3.41452e-13	-1.86613	-3.64552	0.042	0.168	1.24975e-08
CD109	6.37474e-15	-1.88361	-3.68997	0.071	0.232	2.33322e-10
PDE7B	5.83855e-16	-1.88827	-3.70191	0.107	0.295	2.13697e-11
RDH10	1.83533e-07	-1.89332	-3.71488	0.057	0.148	0.00671749
AL050309.1	9.96024e-10	-1.90444	-3.74364	0.053	0.161	3.64555e-05
BICDL2	2.96487e-09	-1.91034	-3.75897	0.018	0.091	0.000108517
TTC28	1.12739e-07	-1.91338	-3.7669	0.058	0.151	0.00412636
RAB31	2.35739e-08	-1.92172	-3.78873	0.038	0.124	0.00086283
RCBTB2	2.97694e-26	-1.93451	-3.82248	0.173	0.456	1.08959e-21
WNT2B	2.5323e-07	-1.9379	-3.83147	0.035	0.111	0.00926848
TNFRSF9	2.24915e-11	-1.94007	-3.83725	0.106	0.255	8.23211e-07
DSCAML1	1.77021e-12	-1.95095	-3.86628	0.063	0.198	6.47914e-08
EGR2	1.46895e-08	-1.95874	-3.88722	0.037	0.124	0.000537652
AL138828.1	6.04048e-15	-1.963	-3.89872	0.069	0.228	2.21088e-10
VAV2	7.7184e-11	-1.97354	-3.92731	0.05	0.164	2.82501e-06
GAL3ST2	1.59931e-08	-1.98401	-3.95592	0.032	0.114	0.000585365
SMIM20	9.53658e-09	-1.99458	-3.98499	0.097	0.215	0.000349049
FARP1	1.96999e-08	-2.00263	-4.0073	0.077	0.185	0.000721037
SLC16A10	1.2265e-15	-2.03372	-4.09459	0.09	0.265	4.4891e-11
DOCK3	1.11339e-16	-2.0373	-4.10477	0.124	0.319	4.07511e-12
ADGRG1	5.43497e-14	-2.04396	-4.12375	0.058	0.201	1.98925e-09
CCR8	4.75722e-08	-2.04896	-4.13807	0.034	0.114	0.00174119
AL158071.1	2.44068e-09	-2.05414	-4.15297	0.019	0.094	8.93313e-05
AC243829.4	7.67284e-11	-2.05989	-4.16953	0.017	0.097	2.80833e-06
HRH2	3.68226e-07	-2.07524	-4.21413	0.018	0.077	0.0134775
FMNL2	3.97255e-22	-2.0834	-4.23805	0.127	0.362	1.45399e-17
RGS12	5.67756e-10	-2.10051	-4.2886	0.066	0.185	2.07804e-05
FGD4	1.95467e-07	-2.10247	-4.29444	0.042	0.124	0.0071543
ADRB1	2.47401e-07	-2.12978	-4.37651	0.022	0.087	0.00905512
AL359636.2	2.70794e-09	-2.14003	-4.40772	0.042	0.138	9.91135e-05
CDC42BPB	6.98498e-24	-2.14887	-4.43479	0.087	0.319	2.55657e-19
PTPN14	2.75437e-08	-2.17931	-4.52937	0.027	0.104	0.00100813
AC099508.2	1.52513e-08	-2.20184	-4.60065	0.013	0.074	0.000558213
TUBB6	2.31666e-10	-2.20878	-4.62285	0.043	0.148	8.4792e-06
COL27A1	2.50991e-12	-2.21138	-4.63119	0.02	0.114	9.18651e-08
IL9R	8.05912e-17	-2.21555	-4.64457	0.04	0.185	2.94972e-12
L1CAM	1.03014e-08	-2.2372	-4.7148	0.018	0.087	0.00037704
KIAA0825	1.71372e-16	-2.25107	-4.76036	0.1	0.285	6.27239e-12
RIMS2	2.83914e-08	-2.28426	-4.87115	0.018	0.084	0.00103916
VSTM2L	2.27027e-14	-2.32203	-5.00034	0.036	0.161	8.30942e-10
AP000424.1	4.66397e-07	-2.32831	-5.02218	0.02	0.081	0.0170706
SLC17A9	5.21566e-08	-2.35811	-5.12699	0.016	0.077	0.00190898
AC104850.2	1.02693e-13	-2.36117	-5.13786	0.047	0.178	3.75868e-09
FLVCR2	1.13673e-14	-2.4033	-5.29011	0.064	0.211	4.16056e-10
LONRF2	1.88598e-19	-2.4084	-5.30887	0.028	0.174	6.90289e-15
AC013652.1	2.66218e-15	-2.44328	-5.43878	0.038	0.171	9.74384e-11
GPR55	2.43809e-10	-2.47714	-5.56794	0.048	0.154	8.92367e-06
MMP25	1.46629e-24	-2.52092	-5.73949	0.059	0.265	5.36678e-20
TMEM200A	9.57496e-19	-2.54039	-5.81745	0.054	0.221	3.50453e-14
IGFBP2	6.9576e-08	-2.56391	-5.91308	0.029	0.104	0.00254655
EPB41L4A	7.62303e-09	-2.56739	-5.92735	0.024	0.101	0.000279011
UNC13B	6.62842e-10	-2.57726	-5.96806	0.018	0.094	2.42607e-05
LINC02694	1.63203e-24	-2.59922	-6.05958	0.104	0.342	5.97339e-20
TGFBR3L	1.25172e-09	-2.60107	-6.06737	0.016	0.087	4.58143e-05
KHDRBS3	6.90169e-10	-2.61811	-6.13943	0.024	0.107	2.52609e-05
AHRR	1.21571e-46	-2.67847	-6.40179	0.075	0.416	4.44963e-42
RCAN2	1.45414e-11	-2.71196	-6.55209	0.028	0.128	5.3223e-07
AGRN	3.39579e-08	-2.73953	-6.67851	0.014	0.074	0.00124289
PTPRF	8.48327e-07	-2.79955	-6.96225	0.007	0.05	0.0310496
AP003472.1	1.15141e-23	-2.82129	-7.06793	0.048	0.238	4.21428e-19
AC108105.1	9.51353e-09	-2.82846	-7.10313	0.008	0.064	0.000348205
AC013460.1	9.71998e-13	-2.87352	-7.32849	0.021	0.117	3.55761e-08
NUAK1	9.38862e-07	-2.87932	-7.35805	0.012	0.06	0.0343633
JDP2	9.2705e-09	-2.94346	-7.69254	0.008	0.064	0.00033931
HTR7	1.22895e-06	-2.98034	-7.89173	0.002	0.034	0.0449808
LINC02195	3.03263e-11	-2.98804	-7.93398	0.019	0.104	1.10997e-06
HTRA1	2.50446e-12	-3.01676	-8.09347	0.014	0.097	9.16659e-08
CD101	6.96918e-14	-3.01801	-8.1005	0.021	0.124	2.55079e-09
CD9	4.38651e-23	-3.05627	-8.3182	0.039	0.215	1.60551e-18
HDAC9	2.26291e-15	-3.17915	-9.05771	0.042	0.178	8.28246e-11
FHDC1	8.57755e-07	-3.40031	-10.5583	0.001	0.03	0.0313947
SLC22A3	6.84432e-13	-3.52571	-11.5171	0.013	0.097	2.50509e-08
AC133961.1	6.29084e-08	-3.53016	-11.5527	0.004	0.047	0.00230251
AC002331.1	2.5409e-09	-3.59826	-12.1111	0.003	0.05	9.29994e-05

## Sheet: Summary Unique_common IL7Rhi_c3
CD4+ IL7R Hi	Cytotoxic c3	Common	CD4+ IL7R Hi	Cytotoxic c3	Common
Ni72h UP	Ni72h UP	Ni72h UP	Ni72h DOWN	Ni72h DOWN	Ni72h DOWN
BCL2A1	DNAJB1	PMAIP1	GSK3B	RNF213	TIPARP	1
PTGER2	TMCC3	IFI44L	DOCK2	PICALM	TOX	2
SULT2B1	AP000787.1	KLF2	FNDC3A	MT-CYB	NIBAN1	3
AL133259.1	RASGRF2	GBP4	TCF12	NEAT1	MGA	4
WNT7A	THBS1	SELL	CTNNBL1	MYL6	NASP	5
GBP5	TNFRSF25	FCMR	ZNF274	IQGAP2	KCNAB2	6
F5	SESN3	DHRS3	RERE	BIRC3	NR3C1	7
PTPRM	SNHG31	BTBD11	IFT80	PTPN22	PPP1R12B	8
HILPDA	LINC00861	ITGA4	LARS	NDUFA6	ARHGAP21	9
NR1D1	KIZ-AS1	S1PR1	PUM3	NDUFA13	FLNA	10
KLRG1	PHLDB2	TMEM156	PRDX2	STAM	ALOX5AP	11
IL23A	APOL3	CCR7	RFX3	ANXA11	BMPR2	12
HIST1H2AC	OOEP	TAGAP	DNM1L	CLEC16A	AHR	13
ANKRD37	ABCB1	CEBPB	UBE4B	PRRC2B	ATP2B4	14
DEAF1	TMEM131L	CTLA4	CSNK1G1	ATP6V0B	SYTL2	15
SLC2A1	TMC8	PLIN2	SGK3	RASA1	PRDX1	16
PCBP3	KLRB1	PDE3B	RAPGEF2	RTN3	AHI1	17
KLF7	LYAR	STEAP1B	AP3B1	MAP4	USP32	18
HSPH1	BTG3	GBP2	SHPRH	SLC35E1	RB1	19
AC008115.3	CD28	BICDL1	RNF213-AS1	NLK	GOLGB1	20
ANKRD33B	RORA	NELL2	RABAC1	MBP	RALGAPA2	21
GBP1	ATP10A	BNIP3	STUB1	GNPTAB	LPAR6	22
TSPAN18	ERN1	SOD2	ARFGAP3	AKAP13	RTKN2	23
AKAP12	CACYBP	PASK	PPIB	TNFRSF18	LRP8	24
SGPP2	PLEKHA7	RASSF3	LGALS8	HLA-DRB1	LMNA	25
RASGRP2	KLF3	LDHB	BCL6	MGST3	MAML2	26
GRASP	RPS10	AL133453.1	LUZP1	KLRC3	LGALS1	27
BCL2	RPL36A	PLAAT4	RECQL	TRGC2	MB21D2	28
DUSP8	GPR183	TUBB	BPTF	PTMS	LPCAT3	29
SAMHD1	UXS1	ISG20	PMM2	IKZF2	PPP1R13B	30
HIST3H2A	FLT3LG	ABLIM1	SPOP	LINC01128	PACSIN2	31
LYPD3	DIPK1A	PERP	SNX14	STYK1	GPR137B	32
TXK	SORL1	MGAT4A	ETV6	PLEC	FNBP1L	33
LYSMD2	NFKBIA	GIMAP7	JTB	BCOR	TNFSF10	34
KIAA0513	TSPAN14	GIMAP5	DNAJC3	APOBEC3G	MYO1D	35
MHENCR	TXNIP	TES	VTI1A	PRKCA	FOSB	36
SUSD4	LPIN2	CLEC2B	CD81	COLGALT2	TIAM1	37
GPR18	TRIM22	H1FX	COPE	SLC25A1	GOLGA3	38
KAZN	RPLP1	RNF149	RTF1	MCF2L2	NME7	39
PALM2-AKAP2	IRS2	VAMP2	TAF7	AC093865.1	SMYD3	40
IGSF9B	LIMD2	SNHG8	RSRC1	EHD4	ARHGAP35	41
SHISAL2A	ARHGAP25	PRKCB	FAM168A	CEMIP2	CYBA	42
EPHA4	CAMK4	HSPA8	ANKS1A	SNCA	ALMS1	43
GIMAP4	ORAI2	CD48	PHKB	NAMPT	SIPA1L3	44
IFI44	SERPINB9	AC004687.1	MLF2	ABCG1	TYW1B	45
SPART	RPLP2	UBC	LRRFIP1	TSPAN2	MLEC	46
USP46	CYTIP	PSMA1	TMEM131	ARHGAP18	ACTN4	47
ST6GALNAC1	RORA-AS1	RNF166	LINC00623	BCL2L11	CD109	48
TSHZ2	IL18R1	SMCHD1	AC009120.2	AC009313.1	ADCY3	49
TXN	TNIK	PDE4D	SVIL	XCL1	ACVR2A	50
STX1A	RPAP2	CD47	GPAT4	ITM2C	APLP2	51
C1orf56	EEF1G	RPL5	TMED9	CPNE8	SSH1	52
NDRG1	RPS17	LTB	VPS13B	CHPT1	MPP6	53
LITAF	COTL1	CSTB	DLEU7	EDA	AL359636.2	54
AC005237.1	RPL31	RPS7	TBC1D22A	MSRA	ATRN	55
SNHG1	RPL7	PIK3IP1	PDIA4	BMERB1	D2HGDH	56
PLAC8	LPIN1	OXNAD1	RANBP1	KIAA0753	TPST2	57
AP001011.1	SATB1	RPS8	THADA	PDGFA	SLC1A5	58
RAP2B	PAG1	RPL6	UQCR11	PPFIBP1	PSTPIP2	59
MTFP1	SAT1	PPTC7	CYSLTR1	AL158068.2	ERC1	60
FDFT1	EEF1A1	TLE5	RASAL3	SHB	SLC66A2	61
AL109930.1	SMAD3	RPL39	TANC2	PRUNE2	FER	62
EIF4A1	STK17A	ERO1A	ZBTB20	GEM	MROH1	63
RHOG	RPS29		ANAPC11	E2F1	TBCD	64
SOCS3	RPL10A		LRRC23	CFAP161	MYO1G	65
HSPB1	RPL37		OLA1	AL360178.1	KDSR	66
HMGA1	RPS2		SLC8B1	TTYH3	JAML	67
RAC1	GMFG		HECTD4	PDE7B	GALNT2	68
SATB1-AS1	NSMCE3		SKIL	RDH10	CST7	69
ARRDC2	IL7R		CBLB	RAB31	LINC01871	70
TMC6	RPS12		SNX29	TNFRSF9	DYNLL1	71
PIK3R1	RPL23		NF1	AL138828.1	PHLDA1	72
SNHG12	NFKBIZ		PSME2	FARP1	PRNP	73
UPP1	CERK		CALR	ADGRG1	PRR5L	74
RILPL2	RPS11		CDYL	AC243829.4	EPN2	75
HMGB2	RUNX2		POLR2F	HRH2	LPP	76
CD59	RPLP0		ACBD6	FMNL2	CASS4	77
SLC25A5	RPS19		RNGTT	FGD4	DDX10	78
ARRB2	RPS6		ATG7	ADRB1	RPS6KA5	79
STK38	RPL27A		CEP70	PTPN14	SCAPER	80
ZNF335	MCUB		LIMA1	SLC17A9	MCC	81
BNIP3L	RPS28		AFDN	IGFBP2	BTD	82
PER1	KRAS		ZMYM4	EPB41L4A	IKZF3	83
SPTBN1	UBALD2		DYM	AC013460.1	LAX1	84
PKIA	RPL11		P4HB	NUAK1	RPS6KC1	85
GYPC	TPT1		MBNL2	AC133961.1	MANF	86
SMAP2	RPS18		SCMH1		SIPA1L1	87
SINHCAF	KIF2A		NEDD8		GMDS	88
RHBDD2	RPL19		ZBTB44		PPP1R10	89
SNRPA1	HIF1A		TBCA		FAM102B	90
APOLD1	RGS2		LRPAP1		DUSP4	91
S100A11	ATF7IP		NSMCE2		MTSS1	92
EGLN2	CXCR4		TC2N		RGS12	93
CBX3	FAAH2		TOMM6		TTLL5	94
ATF4	P2RY8		MAP3K8		WDR19	95
ADD3	RPL23A		SND1		CDC42BPB	96
RAB8B	ATP5MC2		SEL1L3		MYO9A	97
YAF2	RPL34		CCDC91		HECTD2	98
SERPINB1	RPS4X		CUX1		TMEM200A	99
FTH1	CDC14A		BCAP31		ZFYVE28	100
	RPS3A		COMMD1		MAMLD1	101
	GLTP		RBX1		CAMSAP2	102
	TRAF3		LCORL		ABR	103
	RPL12		NDUFC2		RIN3	104
	HNRNPA1		NDUFB2		SLC9A9	105
	PDK3		PSMD2		LINC01588	106
	RPL29		RNF125		NIBAN2	107
	RBM3		GPR171		IL32	108
	RPL27		CNNM2		ANKRD28	109
	RPL13		USO1		TRERF1	110
	RPL13A		AXIN1		PLEKHA5	111
	EVI2A		GNA12		SPINT2	112
	TOMM7		WDR83OS		CHKA	113
	RPSA		TBL1XR1		RNF144A	114
	RPL37A		INTS6		ZNRF1	115
	RPS23		LRBA		STMN1	116
	PPP3CC		WRN		RALGPS1	117
	EIF4A2		VPS54		IGFLR1	118
	EVI2B		COP1		CRIM1	119
	RPL22		BAX		MFHAS1	120
	RAPGEF1		HACD2		ANO10	121
	LINC01578		PDSS2		PPP2R2B	122
	ZBTB25		WDR70		PDE4A	123
	RPS13		SIVA1		TSPAN9	124
	RPS9		NARS2		SFMBT2	125
	TNFAIP3		ZMYND8		RCBTB2	126
	CELF2		TLN1		CDRT4	127
	RPL32		TGFBR3		NFIL3	128
	CHD3		ITGB1BP1		GPR68	129
	RPL3		VAV1		SLCO4A1	130
	RPL18A		UBL5		CD63	131
	RPS14		YWHAQ		LRP12	132
			PHACTR2		GPR55	133
			POLR2L		PPM1L	134
			ITPR2		RXRA	135
			CREB3L2		SPIRE1	136
			EPC2		LGALS3	137
			SELENOS		SLC16A10	138
			WAKMAR2		ADAMTS17	139
			C7orf50		EXOC6B	140
			PHF14		GPAT3	141
			RBMS1		GCNT1	142
			SLF1		TRIO	143
			KLHL7		LRIF1	144
			PPARA		SOS1	145
			GLCE		BATF	146
			FAM83D		ITSN1	147
			NABP1		SEPTIN11	148
			CLCN3		STK3	149
			WDR7		AK4	150
			HMBOX1		KHDRBS3	151
			SLA		HLA-DPB1	152
			PFKP		SLC39A11	153
			ZNF302		FLVCR2	154
			LCP1		DOCK4	155
			NDUFA11		OSBP2	156
			AC092683.1		CCR8	157
			ZBTB40		ATP1B1	158
			GLRX5		RFX2	159
			GLO1		SKAP2	160
			SDAD1		DENND2C	161
			KLHDC4		PIK3AP1	162
			TIAM2		DPF3	163
			POLE3		DOCK3	164
			MBOAT2		DYNC2H1	165
			CDK2AP2		VAV2	166
			DNAJC11		SEMA4A	167
			CPNE3		CAPG	168
			UBN2		CLIP2	169
			AC087286.2		MYO1E	170
			RHBDF2		AC099508.2	171
			MAF		GAL3ST2	172
			PLIN3		INSR	173
			RIC8B		PLEKHH2	174
			INPP4B		PTPRF	175
			CDKAL1		CTNNA1	176
			BRMS1L		SMIM20	177
			ACLY		LONRF2	178
			MARK4		CD151	179
			NCOR2		AC104850.2	180
			SEC11C		NCS1	181
			MPC1		SDK2	182
			R3HDM1		HDAC9	183
			ZSWIM8		AP000424.1	184
			PDCD6		AL050309.1	185
			ARL13B		AP003472.1	186
			SHQ1		IL9R	187
			EXOC4		SIPA1L2	188
			ALCAM		CEP112	189
			SMARCAL1		COL6A2	190
			LINC02320		RGS9	191
			RPGR		TUBB6	192
			ADAM19		STARD9	193
			ODF2		L1CAM	194
			SOD2		FXYD2	195
			TBC1D19		LINC02195	196
			GTDC1		CD101	197
			ASXL2		AGRN	198
			STX11		FHDC1	199
			KIAA0556		AHRR	200
			FAM172A		TTC28	201
			NDUFAF2		LINC02694	202
			PSAP		EGR2	203
			SRGAP2C		HTRA1	204
			MBD5		VSTM2L	205
			CFAP298		ATP8B4	206
			PDHA1		AC013652.1	207
			ARL15		KIAA0825	208
			LINC00342		CD9	209
			BMP2K		AC002331.1	210
			BDH1		MMP25	211
			FARP2		JDP2	212
			DIAPH2		AL158071.1	213
			ARMC10		COL27A1	214
			ROCK2		TGFBR3L	215
			CROCC		EFNA5	216
			RAB11B		UNC13B	217
			PIGL		SLC22A3	218
			EIF2B3		AC108105.1	219
			RSU1		RCAN2	220
			PTPN12		RIMS2	221
			CASK		BICDL2	222
			BTBD9		ZNF365	223
			POLD3		AC020916.1	224
			FTO		WNT2B	225
			CSPP1		PCSK1N	226
			ID2		EMP1	227
			SLC38A9		KCNQ3	228
			FYCO1		HTR7	229
			HSP90B1		DSCAML1	230
			LEPROT			231
			GLIPR1			232
			NEO1			233
			COA4			234
			ERO1B			235
			COG6			236
			RPTOR			237
			WIPI1			238
			ZC3H4			239
			ERICH1			240
			RER1			241
			PHB			242
			MAP2K5			243
			TASOR			244
			TOMM40			245
			PRDX5			246
			DHRS7			247
			MFSD10			248
			RNF130			249
			SLC25A24			250
			ATP5MC1			251
			CEP104			252
			CHD9			253
			AHCYL2			254
			CSGALNACT1			255
			RAB4B			256
			SDF2L1			257
			BCAR3			258
			C11orf49			259
			STXBP4			260
			UGP2			261
			CAPRIN2			262
			NDUFB7			263
			VKORC1L1			264
			PCNX1			265
			PRKCZ			266
			ZNF407			267
			SIMC1			268
			TRAPPC9			269
			TBC1D5			270
			DTNBP1			271
			AC005261.1			272
			ACACB			273
			MYO19			274
			KLRK1			275
			WDPCP			276
			AP2S1			277
			KRTCAP2			278
			FAF1			279
			GCLM			280
			GLRX			281
			SCAI			282
			EVA1C			283
			DIS3L2			284
			RNH1			285
			REXO2			286
			NRIP3			287
			GOLGA2			288
			DGLUCY			289
			CEP152			290
			BCL7C			291
			PDCL			292
			EXOC3			293
			HEATR5A			294
			TMEM147			295
			C1orf159			296
			C1orf162			297
			EBNA1BP2			298
			FLOT1			299
			SRM			300
			BCAS3			301
			LAMTOR2			302
			DSE			303
			FBXW8			304
			SLC38A10			305
			ABLIM2			306
			CCDC18			307
			LLGL2			308
			STK11IP			309
			PATJ			310
			TVP23C			311
			AMZ2			312
			ABL1			313
			TMEM160			314
			HSPB11			315
			C20orf194			316
			F11R			317
			CTH			318
			ZSWIM5			319
			GMPPB			320
			GALNT1			321
			ANKRD6			322
			CARMIL1			323
			MYBBP1A			324
			WDR46			325
			IL2RB			326
			OSBPL3			327
			ZMAT3			328
			AC068587.4			329
			TESK2			330
			UPF3A			331
			METRNL			332
			METTL26			333
			ZNF432			334
			EDARADD			335
			UBASH3B			336
			FARS2			337
			PHTF2			338
			VPS50			339
			RBFA			340
			FBXL17			341
			EHBP1			342
			CENPB			343
			ARFIP1			344
			CLPB			345
			RNASEH2C			346
			NOTCH1			347
			NEK1			348
			RRBP1			349
			EPB41L5			350
			KCNQ1OT1			351
			AC015923.1			352
			FKBP14			353
			TRUB2			354
			CEP162			355
			C4orf48			356
			STAU2			357
			PRDM1			358
			TWSG1			359
			SLC1A4			360
			SLC25A43			361
			XYLT1			362
			C2orf66			363
			CYHR1			364
			MAGI3			365
			TPRG1			366
			ZSWIM4			367
			CTIF			368
			C11orf80			369
			TMEM241			370
			CFAP44			371
			SNTB2			372
			CHPF			373
			ADAM22			374
			KIF16B			375
			MAST2			376
			GTPBP2			377
			LINC00662			378
			TRIP10			379
			ERI3			380
			SELENOM			381
			TTC27			382
			SPATS2L			383
			KIAA1328			384
			AAMDC			385
			CATSPERB			386
			ZNF257			387
			SRGAP2			388
			WDR27			389
			PRPF40B			390
			ST7			391
			EAF2			392
			TRIM69			393
			WWC2			394
			CENPL			395
			ETS2			396
			AC018462.1			397
			FAM160A1			398
			ARHGEF12			399
			SND1-IT1			400
			SLF2			401
			EEPD1			402
			CRTAP			403
			MICAL2			404
			MAN2B2			405
			UGDH			406
			SNX24			407
			ANK3			408
			TRAF3IP1			409
			FAIM			410
			AC011092.2			411
			LINC00299			412
			IZUMO4			413
			CPEB3			414
			TMCO4			415
			ZNF677			416
			IMMP2L			417
			TESC			418
			MLF1			419
			TP53I11			420
			TSPAN31			421
			NUDCD1			422
			WIZ			423
			TYMP			424
			ABCC4			425
			XRCC4			426
			CYFIP1			427
			DOCK7			428
			FES			429
			RHOC			430
			MT1X			431
			MSANTD3			432
			ASTL			433
			GAB3			434
			AC022872.1			435
			SLC27A1			436
			SLC25A29			437
			HMG20B			438
			TCF7L2			439
			RAB40B			440
			CRELD2			441
			NUGGC			442
			LRP11			443
			ECHS1			444
			IKZF4			445
			MXRA7			446
			STX8			447
			AC068481.1			448
			TDRKH			449
			HIP1			450
			DARS2			451
			ULK4			452
			GALNT6			453
			MAML3			454
			C15orf41			455
			CUBN			456
			NPHP4			457
			EVC2			458
			MVB12B			459
			LRP6			460
			LINC02245			461
			SCFD2			462
			AVIL			463
			SPATA5			464
			B3GNTL1			465
			MMP25-AS1			466
			TRIM3			467
			BBS9			468
			TMEM205			469
			CHCHD6			470
			ISOC2			471
			AK9			472
			FBXO32			473
			ANKS3			474
			KCNQ1			475
			CENPX			476
			ITGA3			477
			GNG7			478
			LINC00892			479
			PLB1			480
			MCAM			481
			SCPEP1			482
			SQLE			483
			GALNT8			484
			JMJD8			485
			LATS2			486
			SLC22A15			487
			ZDHHC11			488
			ZDHHC14			489
			AC007220.1			490
			TCAF1			491
			TMEM173			492
			PHTF1			493
			CD226			494
			TSPAN17			495
			SNTB1			496
			SLC25A4			497
			DNAJC6			498
			AL121839.2			499
			MTUS1			500
			PRF1			501
			PCCA			502
			TG			503
			ANKRD9			504
			TMEM117			505
			ACER3			506
			C2CD4D-AS1			507
			RCC1			508
			SHF			509
			NLGN2			510
			BLVRB			511
			DYRK3			512
			ZNF841			513
			ACSF2			514
			AP002762.2			515
			AL135818.1			516
			MPST			517
			LAPTM4B			518
			ARSG			519
			ADCK5			520
			FKTN			521
			IMPA2			522
			NECTIN2			523
			GRK3			524
			AC003093.1			525
			ATP10D			526
			AC007780.1			527
			SEPTIN10			528
			TRIM2			529
			AC005695.2			530
			NFIA			531
			CTSZ			532
			KATNAL1			533
			NT5DC3			534
			SPIDR			535
			FRG1-DT			536
			FANCC			537
			CPLANE1			538
			PDE2A			539
			FZD6			540
			GINS4			541
			DOK6			542
			GRB10			543
			CKB			544
			SRC			545
			DPYSL2			546
			DMD			547
			PDE4C			548
			AACS			549
			AGPAT2			550
			KIF3C			551
			KCNQ5			552
			CD8B			553
			DLG2			554
			FBXO16			555
			LRRC2			556
			DUSP23			557
			SCART1			558
			TUBG2			559
			NSDHL			560
			SORBS1			561
			FGL2			562
			MAP7			563
			CHRNA5			564
			NPTXR			565
			ZNRF3			566
			SLC23A3			567
			RTN2			568
			AC004847.1			569
			PRKAR2B			570
			AL096794.1			571
			LUCAT1			572
			S100Z			573
			MEGF8			574
			MDGA1			575
			C1orf21			576
			AC024145.1			577
			AZIN2			578
			ZNF467			579
			TBC1D16			580
			ACSL6			581
			ZNF528-AS1			582
			AC104170.1			583
			DUSP6			584
			CMTM4			585
			VWDE			586
			CD8A			587
			MPP2			588
			CCDC171			589
			ADAM12			590
			MAP3K21			591
			AC004593.1			592
			RAB27B			593
			AC011444.2			594
			ACER1			595
			GRN			596
			AC051619.4			597
			LINC00571			598
			P4HA2			599
			KCNC3			600
			ITGA2			601
			NEK10			602
			METRN			603
			IL17RE			604
			NTRK2			605
			AFF3			606
			AC005332.7			607
			AOAH			608
			MAP3K20			609
			EXPH5			610
			SPINK2			611
			SLC9A3R2			612
			OPHN1			613
			ANG			614
			B4GALNT3			615
			PLAC9			616
			TANC1			617
			RNASE4			618
			PIK3R3			619
			ARSD			620
			AL356124.1			621
			MS4A6A			622
			IQSEC2			623
			MT1E			624
			SLC9A3-AS1			625
			CXCR6			626
			DLG5			627
			SOS1-IT1			628
			GAS7			629
			CAVIN1			630
			BRSK1			631
			LPCAT2			632
			MTCL1			633
			FFAR3			634
			SCUBE1			635
			SAMSN1-AS1			636
			NTSR1			637
			COL5A1			638
			MPP3			639
			PLD1			640
			RAB3B			641
			AC007098.1			642
			ZCCHC24			643
			TTLL7			644
			C8orf82			645
			PROSER2			646
			DBN1			647
			CSF2			648
			AC100793.2			649
			AKAP6			650
			TLCD2			651
			SOGA1			652
			TSPAN4			653
			AL158071.3			654
			CLMN			655
			TWIST1			656
			GPC1			657
			LINC02029			658
			CDON			659
			EEF1A2			660
			CLU			661
			CX3CR1			662
			MEX3D			663
			LRRC63			664
			AC067751.1			665
			KLHDC8B			666
			SLC12A5			667
			HOMER3			668
			AC114977.1			669
			ARHGAP20			670
			KIF13A			671
			ETV1			672
			C10orf67			673
			C5AR1			674
			CPNE7			675
			LRRK1			676
			AP001266.2			677
			AC009501.3			678
			RAI2			679
			IRGM			680
			TSKU			681
			PXDC1			682
			SHC2			683
			PROS1			684
			AOX1			685
			AL158071.4			686
			PTHLH			687
			CCND1			688
			CLDN7			689
			KANK2			690
			SSBP2			691
			S100A4			692
			ZNF831			693
			GRAP2			694
			PDHX			695
			PRIM2			696
			MDFIC			697
			DUSP1			698
			TMEM65			699
			MIAT			700
			PPP1R3B			701
			FURIN			702
			ARHGEF6			703
			BLM			704
			JAKMIP2			705
			FSD1L			706
			CARD16			707
			LINC00963			708
			AC018816.1			709
			STXBP1			710
			RASGEF1B			711
			CTSW			712
			AL589693.1			713
			DNAJC18			714
			RGL1			715
			CCDC71L			716
			AC093010.2			717
			ITGAE			718
			AC124248.1			719
			OSBPL5			720
			FBXO2			721
			GARNL3			722
			DAPK2			723
			AC124248.2			724
			KIFC3			725
			MYO16			726
			SDK1			727
			AL592164.1			728
			CLIC6			729
			AL591069.1			730
